# Supplementary material for: 4-(3-Fluoro­phen­yl)-1-(propan-2-yl­idene)thio­semicarbazone
Source: Acta Crystallogr Sect E Struct Rep Online. 2011 Oct 22;67(Pt 11):o3010. doi: 10.1107/S1600536811042504 (PMC3247409; doi:10.1107/S1600536811042504)
Supplement: Supplementary file 1 [file e-67-o3010-sup1.cif]

##############################################################################
#                                                                            #
# This CIF contains the data in a paper accepted for publication in          #
# Acta Crystallographica Section E. It conforms to the requirements of       #
# Notes for Authors for Acta Crystallographica Section E, and has been       #
# peer reviewed under the auspices of the IUCr Commission on Journals.       #
#                                                                            #
# Full details of the Crystallographic Information File format               #
# are given in the paper "The Crystallographic Information File (CIF):       #
# a New Standard Archive File for Crystallography" by S. R. Hall, F. H.      #
# Allen and I. D. Brown [Acta Cryst. (1991), A47, 655-685].                  #
#                                                                            #
# The current version of the core CIF dictionary is obtainable from          #
# ftp://ftp.iucr.org/pub/cif_core.dic.                                       #
#                                                                            #
# Software is freely available for graphical display of the structure(s)     #
# in this CIF. For information consult the CIF software page                 #
# http://www.iucr.org/resources/cif/software.                                #
#                                                                            #
# This file may be used for bona fide research purposes within the           #
# scientific community so long as proper attribution is given to the journal # 
# article from which it was obtained.                                        #
#                                                                            #
##############################################################################
data_I
_audit_creation_method     SHELXL-97
_chemical_name_systematic
;
<i>N</i>-(3-fluorophenyl)-2-(propan-2-ylidene)hydrazinecarbothioamide
;
_chemical_name_common
;
4-(3-fluorophenyl)-1-(propan-2-ylidene)thiosemicarbazone
;
_chemical_formula_moiety     'C10 H12 F N3 S'
_chemical_formula_sum     'C10 H12 F N3 S'
_chemical_formula_weight     225.29
_chemical_melting_point     ?
_symmetry_cell_setting     monoclinic
_symmetry_space_group_name_H-M     'P 21/c'
_symmetry_space_group_name_hall     '-P 2ybc'
loop_
    _symmetry_equiv_pos_as_xyz
    'x, y, z'
    '-x, y+1/2, -z+1/2'
    '-x, -y, -z'
    'x, -y-1/2, z-1/2'
_cell_length_a     9.038(2)
_cell_length_b     10.515(2)
_cell_length_c     11.869(2)
_cell_angle_alpha     90.00
_cell_angle_beta     99.77(3)
_cell_angle_gamma     90.00
_cell_volume     1111.6(4)
_cell_formula_units_Z     4
_cell_measurement_reflns_used     75
_cell_measurement_theta_min     6
_cell_measurement_theta_max     20
_cell_measurement_temperature     296(2)
_exptl_crystal_description     plate
_exptl_crystal_colour     colourless
_exptl_crystal_size_max     0.55
_exptl_crystal_size_mid     0.30
_exptl_crystal_size_min     0.10
_exptl_crystal_size_rad     ?
_exptl_crystal_density_diffrn     1.346
_exptl_crystal_density_meas     ?
_exptl_crystal_density_method     'not measured'
_exptl_crystal_F_000     472
_exptl_absorpt_coefficient_mu     2.481
_exptl_absorpt_correction_type     cylinder
_exptl_absorpt_process_details     '(Dwiggins, 1975)'
_exptl_absorpt_correction_T_min     0.4351
_exptl_absorpt_correction_T_max     0.4852
_exptl_special_details
;
cylinder dimensions used for absorption correction:
0.2 mm radius and a 0.1 mm height
;
_diffrn_ambient_temperature     296(2)
_diffrn_radiation_type     CuK\a
_diffrn_radiation_wavelength     1.54178
_diffrn_radiation_source     'fine-focus sealed tube'
_diffrn_radiation_monochromator     graphite
_diffrn_measurement_device_type     'Kuma KM-4'
_diffrn_measurement_method     '\w-2\q'
_diffrn_detector_area_resol_mean     ?
_diffrn_reflns_number     3800
_diffrn_reflns_av_R_equivalents     0.0836
_diffrn_reflns_av_sigmaI/netI     0.0803
_diffrn_reflns_theta_min     4.97
_diffrn_reflns_theta_max     67.65
_diffrn_reflns_theta_full     67.65
_diffrn_measured_fraction_theta_max     0.967
_diffrn_measured_fraction_theta_full     0.967
_diffrn_reflns_limit_h_min     -10
_diffrn_reflns_limit_h_max     10
_diffrn_reflns_limit_k_min     -12
_diffrn_reflns_limit_k_max     12
_diffrn_reflns_limit_l_min     0
_diffrn_reflns_limit_l_max     14
_diffrn_standards_number     3
_diffrn_standards_interval_count     100
_diffrn_standards_interval_time     ?
_diffrn_standards_decay_%     3.3
_refine_special_details
;
Refinement of <i>F</i>^2^ against ALL reflections. The weighted <i>R</i>-factor
<i>wR</i> and goodness of fit <i>S</i> are based on <i>F</i>^2^, conventional
<i>R</i>-factors <i>R</i> are based on <i>F</i>, with <i>F</i> set to zero for
negative <i>F</i>^2^. The threshold expression of <i>F</i>^2^ >
2\s(<i>F</i>^2^) is used only for calculating <i>R</i>-factors(gt) <i>etc</i>.
and is not relevant to the choice of reflections for refinement.
<i>R</i>-factors based on <i>F</i>^2^ are statistically about twice as large
as those based on <i>F</i>, and <i>R</i>- factors based on ALL data will be
even larger.
;
_reflns_number_total     1942
_reflns_number_gt     1252
_reflns_threshold_expression     I>2\s(I)
_refine_ls_structure_factor_coef     Fsqd
_refine_ls_matrix_type     full
_refine_ls_R_factor_all     0.1096
_refine_ls_R_factor_gt     0.0681
_refine_ls_wR_factor_gt     0.1843
_refine_ls_wR_factor_ref     0.2168
_refine_ls_goodness_of_fit_ref     1.041
_refine_ls_restrained_S_all     1.041
_refine_ls_number_reflns     1942
_refine_ls_number_parameters     138
_refine_ls_number_restraints     0
_refine_ls_hydrogen_treatment     constr
_refine_ls_weighting_scheme     calc
_refine_ls_weighting_details
                 'calc w=1/[\s^2^(Fo^2^)+(0.1522P)^2^] where P=(Fo^2^+2Fc^2^)/3'
_atom_sites_solution_hydrogens     geom
_atom_sites_solution_primary     direct
_atom_sites_solution_secondary     difmap
_refine_ls_shift/su_max     0.013
_refine_ls_shift/su_mean     0.000
_refine_diff_density_max     0.383
_refine_diff_density_min     -0.385
_refine_ls_extinction_method     none
_refine_ls_extinction_coef     ?
loop_
    _atom_type_symbol
    _atom_type_description
    _atom_type_scat_dispersion_real
    _atom_type_scat_dispersion_imag
    _atom_type_scat_source
    'C' 'C' 0.0181 0.0091
                         'International Tables Vol C Tables 4.2.6.8 and 6.1.1.4'
    'H' 'H' 0.0000 0.0000
                         'International Tables Vol C Tables 4.2.6.8 and 6.1.1.4'
    'N' 'N' 0.0311 0.0180
                         'International Tables Vol C Tables 4.2.6.8 and 6.1.1.4'
    'S' 'S' 0.3331 0.5567
                         'International Tables Vol C Tables 4.2.6.8 and 6.1.1.4'
    'F' 'F' 0.0727 0.0534
                         'International Tables Vol C Tables 4.2.6.8 and 6.1.1.4'
_computing_data_collection     'KM-4 Software (Kuma Diffraction, 1991)'
_computing_cell_refinement     'KM-4 Software (Kuma Diffraction, 1991)'
_computing_data_reduction     'KM-4 Software (Kuma Diffraction, 1991)'
_computing_structure_solution     'SHELXS97 (Sheldrick, 2008)'
_computing_structure_refinement     'SHELXL97 (Sheldrick, 2008)'
_computing_molecular_graphics
;
DIAMOND (Brandenburg, 1999), Mercury (Macrae <i>et al.</i>,
2006) and ORTEP-3
for Windows (Farrugia, 1997)
;
_computing_publication_material     'SHELXL97 (Sheldrick, 2008)'
loop_
    _atom_site_type_symbol
    _atom_site_label
    _atom_site_fract_x
    _atom_site_fract_y
    _atom_site_fract_z
    _atom_site_U_iso_or_equiv
    _atom_site_adp_type
    _atom_site_calc_flag
    _atom_site_refinement_flags
    _atom_site_occupancy
    _atom_site_symmetry_multiplicity
    _atom_site_disorder_assembly
    _atom_site_disorder_group
    C C1 0.4980(4) 0.4433(3) 0.2021(3) 0.0493(8) Uani d . 1 1 . .
    C C1P 0.3908(4) 0.4006(4) 0.3776(3) 0.0506(9) Uani d . 1 1 . .
    C C2 0.8673(4) 0.3455(4) 0.1991(3) 0.0557(9) Uani d . 1 1 . .
    C C2P 0.3249(5) 0.5171(4) 0.3911(3) 0.0566(9) Uani d . 1 1 . .
    H H2P 0.3381 0.5864 0.3451 0.068 Uiso calc R 1 1 . .
    C C3 0.9760(5) 0.2575(6) 0.2680(4) 0.0785(14) Uani d . 1 1 . .
    H H3A 0.9395 0.2344 0.3366 0.094 Uiso calc R 1 1 . .
    H H3B 1.0715 0.2989 0.2876 0.094 Uiso calc R 1 1 . .
    H H3C 0.9870 0.1823 0.2242 0.094 Uiso calc R 1 1 . .
    C C3P 0.2380(5) 0.5252(4) 0.4767(4) 0.0613(10) Uani d . 1 1 . .
    C C4 0.9221(5) 0.4267(5) 0.1128(4) 0.0718(13) Uani d . 1 1 . .
    H H4A 0.9086 0.3830 0.0408 0.086 Uiso calc R 1 1 . .
    H H4B 1.0268 0.4448 0.1373 0.086 Uiso calc R 1 1 . .
    H H5C 0.8665 0.5049 0.1046 0.086 Uiso calc R 1 1 . .
    C C4P 0.2123(5) 0.4283(5) 0.5460(4) 0.0675(11) Uani d . 1 1 . .
    H H4P 0.1521 0.4384 0.6015 0.081 Uiso calc R 1 1 . .
    C C5P 0.2802(6) 0.3136(5) 0.5299(4) 0.0700(12) Uani d . 1 1 . .
    H H5P 0.2662 0.2447 0.5761 0.084 Uiso calc R 1 1 . .
    C C6P 0.3682(5) 0.2991(4) 0.4467(4) 0.0639(11) Uani d . 1 1 . .
    H H6P 0.4124 0.2209 0.4370 0.077 Uiso calc R 1 1 . .
    N N1 0.4913(4) 0.3838(3) 0.3000(3) 0.0564(8) Uani d . 1 1 . .
    H H1 0.5586 0.3263 0.3189 0.068 Uiso calc R 1 1 . .
    N N2 0.6276(4) 0.4233(3) 0.1607(3) 0.0560(8) Uani d . 1 1 . .
    H H2 0.6427 0.4587 0.0983 0.067 Uiso calc R 1 1 . .
    N N3 0.7337(4) 0.3444(4) 0.2220(3) 0.0567(8) Uani d . 1 1 . .
    S S1 0.36293(11) 0.53442(10) 0.12753(8) 0.0578(4) Uani d . 1 1 . .
    F F1 0.1751(4) 0.6403(3) 0.4920(3) 0.0941(11) Uani d . 1 1 . .
loop_
    _atom_site_aniso_label
    _atom_site_aniso_U_11
    _atom_site_aniso_U_22
    _atom_site_aniso_U_33
    _atom_site_aniso_U_12
    _atom_site_aniso_U_13
    _atom_site_aniso_U_23
    C1 0.0477(18) 0.0465(19) 0.0519(19) 0.0021(16) 0.0037(14) -0.0012(15)
    C1P 0.0412(17) 0.061(2) 0.0499(18) 0.0004(16) 0.0070(14) 0.0020(16)
    C2 0.052(2) 0.057(2) 0.058(2) 0.0001(18) 0.0065(17) -0.0026(18)
    C2P 0.063(2) 0.052(2) 0.055(2) 0.0007(18) 0.0113(17) 0.0036(17)
    C3 0.062(3) 0.099(3) 0.073(3) 0.027(3) 0.006(2) 0.007(3)
    C3P 0.072(3) 0.061(2) 0.0521(19) 0.012(2) 0.0145(18) -0.0026(18)
    C4 0.049(2) 0.087(3) 0.078(3) -0.008(2) 0.0078(19) 0.011(3)
    C4P 0.071(3) 0.078(3) 0.058(2) 0.008(2) 0.0247(19) 0.007(2)
    C5P 0.075(3) 0.071(3) 0.068(3) 0.001(2) 0.026(2) 0.016(2)
    C6P 0.068(3) 0.057(2) 0.067(2) 0.006(2) 0.0116(19) 0.0073(19)
    N1 0.0545(18) 0.0620(19) 0.0541(17) 0.0156(16) 0.0133(13) 0.0080(15)
    N2 0.0498(17) 0.0609(18) 0.0572(18) 0.0055(15) 0.0087(13) 0.0070(15)
    N3 0.0502(17) 0.064(2) 0.0564(17) 0.0092(15) 0.0107(14) 0.0049(15)
    S1 0.0535(6) 0.0664(7) 0.0528(6) 0.0100(5) 0.0069(4) 0.0064(4)
    F1 0.139(3) 0.0729(18) 0.0802(18) 0.0358(19) 0.0475(18) 0.0055(15)
_geom_special_details
;
All s.u.'s (except the s.u. in the dihedral angle between two l.s. planes) are
estimated using the full covariance matrix. The cell s.u.'s are taken into
account individually in the estimation of s.u.'s in distances, angles and
torsion angles; correlations between s.u.'s in cell parameters are only used
when they are defined by crystal symmetry. An approximate (isotropic)
treatment of cell s.u.'s is used for estimating s.u.'s involving l.s. planes.
;
loop_
    _geom_bond_atom_site_label_1
    _geom_bond_atom_site_label_2
    _geom_bond_site_symmetry_2
    _geom_bond_distance
    _geom_bond_publ_flag
    C1 N1 . 1.331(5) ?
    C1 N2 . 1.361(5) ?
    C1 S1 . 1.681(4) ?
    C1P C6P . 1.382(6) ?
    C1P C2P . 1.383(6) ?
    C1P N1 . 1.409(5) ?
    C2 N3 . 1.282(5) ?
    C2 C4 . 1.482(6) ?
    C2 C3 . 1.489(6) ?
    C2P C3P . 1.389(6) ?
    C2P H2P . 0.9300 ?
    C3 H3A . 0.9600 ?
    C3 H3B . 0.9600 ?
    C3 H3C . 0.9600 ?
    C3P C4P . 1.354(6) ?
    C3P F1 . 1.362(5) ?
    C4 H4A . 0.9600 ?
    C4 H4B . 0.9600 ?
    C4 H5C . 0.9600 ?
    C4P C5P . 1.381(7) ?
    C4P H4P . 0.9300 ?
    C5P C6P . 1.377(6) ?
    C5P H5P . 0.9300 ?
    C6P H6P . 0.9300 ?
    N1 H1 . 0.8600 ?
    N2 N3 . 1.379(5) ?
    N2 H2 . 0.8600 ?
loop_
    _geom_angle_atom_site_label_1
    _geom_angle_atom_site_label_2
    _geom_angle_atom_site_label_3
    _geom_angle_site_symmetry_1
    _geom_angle_site_symmetry_3
    _geom_angle
    _geom_angle_publ_flag
    N1 C1 N2 . . 114.4(3) ?
    N1 C1 S1 . . 126.2(3) ?
    N2 C1 S1 . . 119.4(3) ?
    C6P C1P C2P . . 120.3(4) ?
    C6P C1P N1 . . 117.9(4) ?
    C2P C1P N1 . . 121.6(4) ?
    N3 C2 C4 . . 126.1(4) ?
    N3 C2 C3 . . 115.8(4) ?
    C4 C2 C3 . . 118.1(4) ?
    C1P C2P C3P . . 116.6(4) ?
    C1P C2P H2P . . 121.7 ?
    C3P C2P H2P . . 121.7 ?
    C2 C3 H3A . . 109.5 ?
    C2 C3 H3B . . 109.5 ?
    H3A C3 H3B . . 109.5 ?
    C2 C3 H3C . . 109.5 ?
    H3A C3 H3C . . 109.5 ?
    H3B C3 H3C . . 109.5 ?
    C4P C3P F1 . . 118.1(4) ?
    C4P C3P C2P . . 125.0(4) ?
    F1 C3P C2P . . 116.9(4) ?
    C2 C4 H4A . . 109.5 ?
    C2 C4 H4B . . 109.5 ?
    H4A C4 H4B . . 109.5 ?
    C2 C4 H5C . . 109.5 ?
    H4A C4 H5C . . 109.5 ?
    H4B C4 H5C . . 109.5 ?
    C3P C4P C5P . . 116.6(4) ?
    C3P C4P H4P . . 121.7 ?
    C5P C4P H4P . . 121.7 ?
    C6P C5P C4P . . 121.3(4) ?
    C6P C5P H5P . . 119.3 ?
    C4P C5P H5P . . 119.3 ?
    C5P C6P C1P . . 120.1(4) ?
    C5P C6P H6P . . 119.9 ?
    C1P C6P H6P . . 119.9 ?
    C1 N1 C1P . . 129.9(3) ?
    C1 N1 H1 . . 115.0 ?
    C1P N1 H1 . . 115.0 ?
    C1 N2 N3 . . 117.8(3) ?
    C1 N2 H2 . . 121.1 ?
    N3 N2 H2 . . 121.1 ?
    C2 N3 N2 . . 118.6(4) ?
loop_
    _geom_hbond_atom_site_label_D
    _geom_hbond_atom_site_label_H
    _geom_hbond_atom_site_label_A
    _geom_hbond_site_symmetry_A
    _geom_hbond_distance_DH
    _geom_hbond_distance_HA
    _geom_hbond_distance_DA
    _geom_hbond_angle_DHA
    _geom_hbond_publ_flag
    N1 H1 N3 1_555 0.86 2.12 2.553(5) 111 y
    N2 H2 S1 3_665 0.86 2.67 3.465(3) 154 y
data_global
_journal_date_recd_electronic     2011-08-17
_journal_date_accepted     2011-10-13
_journal_name_full     'Acta Crystallographica, Section E'
_journal_year     2011
_journal_volume     67
_journal_issue     11
_journal_page_first     o3010
_journal_page_last     o3010
_journal_paper_category     QO
_journal_coeditor_code     FY2024
_publ_contact_author_name     'Barbara Miroslaw'
_publ_contact_author_address
;
Faculty of Chemistry
Maria Curie-Sklodowska University
pl. M. Curie-Sklodowskiej 3
20-031 Lublin
Poland
;
_publ_contact_author_email     barbara.miroslaw@poczta.umcs.lublin.pl
_publ_contact_author_fax     '+48 81 5333348'
_publ_contact_author_phone     '+48 81 5375577'
_publ_section_title
;
4-(3-Fluorophenyl)-1-(propan-2-ylidene)thiosemicarbazone
;
loop_
    _publ_author_name
    _publ_author_footnote
    _publ_author_address
    'Miroslaw, Barbara' .
;
Faculty of Chemistry
Maria Curie-Sklodowska University
pl. M. Curie-Sklodowskiej 3
20-031 Lublin
Poland
;
    'Szulczyk, Daniel' .
;
Department of Medical Chemistry
The Medical University
3 Oczki Str.
02-007 Warsaw
Poland
;
    'Koziol, Anna E.' .
;
Faculty of Chemistry
Maria Curie-Sklodowska University
pl. M. Curie-Sklodowskiej 3
20-031 Lublin
Poland
;
    'Struga, Marta' .
;
Department of Medical Chemistry
The Medical University
3 Oczki Str.
02-007 Warsaw
Poland
;
