# Supplementary material for: 4-(3-Fluoro­phen­yl)-1-(propan-2-yl­idene)thio­semicarbazone
Source: Acta Crystallogr Sect E Struct Rep Online. 2011 Oct 22;67(Pt 11):o3010. doi: 10.1107/S1600536811042504 (PMC3247409; doi:10.1107/S1600536811042504)
Supplement: Supplementary file 3 [file e-67-o3010-Isup3.hkl]

#
# h,k,l, Fc-squared, Fo-squared, sigma(Fo-squared) and status flag
#
data_I
_shelx_title ' k27a-abs__new CYLINDER 0.2 in P2(1)/c'
_shelx_refln_list_code          4
_shelx_F_calc_maximum      106.55
_exptl_crystal_F_000       472.00
_reflns_d_resolution_high  0.8335
 
loop_
 _symmetry_equiv_pos_as_xyz
 'x, y, z'
 '-x, y+1/2, -z+1/2'
 '-x, -y, -z'
 'x, -y-1/2, z-1/2'
 
_cell_length_a     9.0380
_cell_length_b    10.5150
_cell_length_c    11.8690
_cell_angle_alpha  90.000
_cell_angle_beta   99.770
_cell_angle_gamma  90.000
 
_shelx_F_squared_multiplier     1.000
 
loop_
 _refln_index_h
 _refln_index_k
 _refln_index_l
 _refln_F_squared_calc
 _refln_F_squared_meas
 _refln_F_squared_sigma
 _refln_observed_status
   1   0   0     4567.40     2870.93     21.46 o
   2   0   0     1032.01      780.81     11.56 o
   3   0   0     1412.20     1023.83     66.81 o
   4   0   0      632.01      436.94     25.84 o
   5   0   0       46.63       40.47     10.61 o
   6   0   0      273.59      256.62     19.57 o
   8   0   0      812.73      963.49    142.19 o
   1   1   0     1149.16     1156.47     74.22 o
   2   1   0     2363.84     1792.18    104.49 o
   3   1   0      111.64       69.97      2.94 o
   4   1   0       46.61      114.91      5.03 o
   5   1   0       14.91       18.99      1.46 o
   6   1   0        5.58        4.18      4.67 o
   8   1   0        7.47       13.11      3.60 o
   0   2   0     5791.84     6392.04     22.51 o
   1   2   0     4388.18     4658.46     73.25 o
   2   2   0      219.79      203.61     13.36 o
   3   2   0      179.26      130.36     10.77 o
   4   2   0     1036.90      723.40     21.71 o
   5   2   0        7.01        8.97      4.43 o
   8   2   0       86.62       99.93      5.08 o
   1   3   0     3670.23     4076.61     51.19 o
   2   3   0     1093.80     1090.32     39.67 o
   3   3   0      324.36      338.49     28.98 o
   4   3   0      396.69      346.47     25.70 o
   5   3   0      624.06      484.91     26.83 o
   8   3   0       46.38       42.00      7.01 o
   0   4   0      101.85      128.05      3.38 o
   1   4   0       19.46       14.75      1.70 o
   2   4   0       12.73       -0.91      7.16 o
   3   4   0     2795.80     2951.49    146.00 o
   4   4   0       37.83       27.30      4.50 o
   5   4   0       39.95       29.27      1.69 o
   8   4   0        0.64        0.32      1.89 o
   1   5   0       14.25      -13.28     13.28 o
   2   5   0     2587.88     2904.50     46.25 o
   3   5   0      748.32      782.13     32.79 o
   4   5   0      573.55      551.36     25.17 o
   7   5   0        0.88        1.34      7.10 o
   0   6   0       33.81       36.83      1.52 o
   1   6   0       11.99       16.73      1.79 o
   2   6   0     1162.26     1370.88     21.72 o
   3   6   0        2.76       -5.74      5.74 o
   6   6   0        4.69        2.24      6.29 o
   7   6   0       65.44       69.58      2.45 o
   1   7   0      530.71      607.86     14.66 o
   6   7   0       59.44       63.18      2.61 o
   4   8   0       11.15       14.25      2.95 o
   5   8   0        1.35       -2.40      5.84 o
   1   9   0      679.66      795.90     22.32 o
   2   9   0       68.71       83.65      1.84 o
   3   9   0        3.69        5.93      7.45 o
   4   9   0        3.29        5.46      4.88 o
   0  10   0       65.42       76.09      2.59 o
   1  10   0        9.53        7.78      6.42 o
   2  10   0        1.64        4.42      4.74 o
 -10   1   1       40.60       42.18      1.56 o
  -9   1   1        6.26        2.46      6.79 o
  -8   1   1        1.84       -1.71     13.50 o
  -7   1   1       41.27       30.74     11.41 o
  -6   1   1      256.96      233.85      8.09 o
  -5   1   1      633.17      563.72     29.90 o
  -4   1   1      971.78      771.58     54.52 o
  -3   1   1     2456.97     1799.31    338.78 o
  -2   1   1       27.23       27.37      0.99 o
  -1   1   1        7.96        9.59      0.99 o
   0   1   1      683.25      706.26     47.65 o
   1   1   1      239.21      289.68     42.66 o
   2   1   1    11352.29     7848.85   1294.14 o
   3   1   1      439.41      280.56     58.86 o
   4   1   1     1397.30      999.63    263.35 o
   5   1   1      139.44       99.29     24.65 o
   6   1   1      103.38      118.13      3.18 o
   7   1   1      220.24      285.47      7.96 o
   8   1   1      172.65      231.76     14.51 o
   9   1   1       56.65       53.76      3.71 o
  10   1   1        6.00        8.24      1.27 o
 -10   2   1        4.53        0.69      5.42 o
  -9   2   1       20.17        9.00      7.62 o
  -8   2   1       76.49       76.80      2.76 o
  -7   2   1      154.50      170.51      9.00 o
  -6   2   1      100.91      119.76     12.01 o
  -5   2   1      360.64      295.19     33.80 o
  -4   2   1      769.65      493.23     67.12 o
  -3   2   1        8.77       20.13      4.84 o
  -2   2   1      198.56      242.13      6.95 o
  -1   2   1      151.31      179.76      5.81 o
   0   2   1     7827.62     8072.83    254.24 o
   1   2   1     4245.33     4203.34    133.68 o
   2   2   1     4574.87     3929.87    479.26 o
   3   2   1     2034.76     1587.74    271.52 o
   4   2   1       21.76        1.98      9.13 o
   5   2   1      152.33      124.08     38.63 o
   6   2   1      154.00      174.27      4.90 o
   7   2   1       97.71      138.41      4.79 o
   8   2   1      136.06      186.05      3.59 o
   9   2   1      103.65      103.51      2.56 o
  10   2   1       68.28       89.31      2.83 o
 -10   3   1        1.81        9.68      4.52 o
  -9   3   1        1.71        0.86      8.44 o
  -8   3   1       37.67       36.91      2.88 o
  -7   3   1      180.65      181.26     19.71 o
  -6   3   1       81.04       75.69     11.25 o
  -5   3   1        2.45        1.94      6.40 o
  -4   3   1      104.58      103.44      3.73 o
  -3   3   1        2.45       -6.64      8.33 o
  -2   3   1      270.94      276.81     11.49 o
  -1   3   1      643.88      731.45     11.28 o
   0   3   1     2851.64     3089.12     40.29 o
   1   3   1     4812.91     5221.81    140.43 o
   2   3   1      381.16      363.27     24.57 o
   3   3   1      302.90      442.90     43.76 o
   4   3   1     1190.48      955.66    116.89 o
   5   3   1      369.71      283.09      8.18 o
   6   3   1      110.13      151.50     11.49 o
   7   3   1       21.62       31.09      4.55 o
   8   3   1       37.45       53.80      2.15 o
   9   3   1      136.43      126.96      3.62 o
  10   3   1        0.38        1.22      4.69 o
 -10   4   1        3.11        4.54      4.78 o
  -9   4   1       17.67       15.43      1.66 o
  -8   4   1       79.28       77.43      2.64 o
  -7   4   1       51.29       49.19      1.79 o
  -6   4   1      355.80      316.94     35.36 o
  -5   4   1      306.05      286.32      9.20 o
  -4   4   1        1.32        5.11      6.59 o
  -3   4   1       40.21       38.82      1.69 o
  -2   4   1      911.85     1130.31     22.78 o
  -1   4   1       39.33       33.23      1.22 o
   0   4   1      127.76      140.23      3.73 o
   1   4   1      453.40      499.10     11.55 o
   2   4   1     1139.53     1319.16     32.94 o
   3   4   1     1258.00     1260.24    149.12 o
   4   4   1      418.54      340.86     44.48 o
   5   4   1       13.64        0.44     13.49 o
   6   4   1      350.82      412.26     12.05 o
   7   4   1        5.38       -4.11     14.49 o
   8   4   1        5.06        1.89      4.92 o
   9   4   1       24.60       22.59      1.18 o
  -9   5   1        2.05        1.31      1.93 o
  -8   5   1       17.57       21.96      1.85 o
  -7   5   1        0.09       11.18      8.85 o
  -6   5   1      231.33      228.27     28.92 o
  -5   5   1        7.37        8.70      6.24 o
  -4   5   1        5.61       12.88      4.95 o
  -3   5   1       56.37       93.98      2.11 o
  -2   5   1        2.27       -8.86     11.57 o
  -1   5   1      154.00      154.54      4.10 o
   0   5   1       40.40      -17.36     17.36 o
   1   5   1      239.49      256.22      8.21 o
   2   5   1      317.26      420.70     11.93 o
   3   5   1      325.63      325.59     12.12 o
   4   5   1      307.65      266.60     33.73 o
   5   5   1      231.45      229.39     31.93 o
   6   5   1       13.74       14.39      9.32 o
   7   5   1        4.72        8.02      6.81 o
   8   5   1       59.18       59.83      1.55 o
   9   5   1        5.34        4.92      3.47 o
  -9   6   1       25.72       26.53      1.00 o
  -8   6   1       59.69       48.99      1.38 o
  -7   6   1       18.58       16.23      2.23 o
  -6   6   1       72.31       75.26     13.86 o
  -5   6   1      316.27      311.01     10.15 o
  -4   6   1      118.57      126.08      3.02 o
  -3   6   1        2.52       -2.67      8.63 o
  -2   6   1        0.83       -1.81      7.32 o
  -1   6   1     1382.34     1536.95     21.90 o
   0   6   1      638.43      820.32     16.00 o
   1   6   1       63.40       77.85      1.69 o
   2   6   1      312.58      324.46      9.32 o
   3   6   1      297.46      292.01      8.22 o
   4   6   1       73.44       64.05      1.94 o
   5   6   1      166.01      178.19     10.67 o
   6   6   1      116.37      137.03      5.77 o
   7   6   1       33.80       40.81      1.97 o
   8   6   1        5.53       10.01      5.26 o
   9   6   1        5.26        3.72      5.22 o
  -8   7   1        9.69       -7.48      7.48 o
  -7   7   1       38.05       29.01      1.40 o
  -6   7   1        7.97       -8.93     10.63 o
  -5   7   1        2.29        1.31      8.63 o
  -4   7   1        5.31       -4.63     10.23 o
  -3   7   1       96.75      127.21      4.43 o
  -2   7   1       68.47       74.71      2.15 o
  -1   7   1       12.09       -1.68      7.38 o
   0   7   1       71.95       86.84      3.16 o
   1   7   1        5.04        8.02     10.79 o
   2   7   1       19.03       20.05      1.43 o
   3   7   1        3.85       -1.13     10.48 o
   4   7   1        3.60        0.06      8.48 o
   5   7   1        8.27       -0.73      9.53 o
   6   7   1       23.92       10.71     10.90 o
   7   7   1        7.08        7.20      6.85 o
   8   7   1       38.22       49.28      1.66 o
  -8   8   1       16.35       14.28      4.26 o
  -7   8   1       78.57       71.05      3.70 o
  -6   8   1       43.22       38.61      1.41 o
  -5   8   1      171.88      165.41      5.14 o
  -4   8   1      269.83      292.51      7.81 o
  -3   8   1       92.30      103.59      3.83 o
  -2   8   1      102.95      114.86      8.01 o
  -1   8   1       40.76       54.18      4.00 o
   0   8   1      172.59      190.08      5.28 o
   1   8   1      376.58      445.40     12.16 o
   2   8   1        5.47       -2.57     21.92 o
   3   8   1      390.91      419.75     24.18 o
   4   8   1       42.41       36.47      1.93 o
   5   8   1        4.37        2.22      8.16 o
   6   8   1       12.81        8.22      7.03 o
   7   8   1       76.10       82.05      2.35 o
   8   8   1        3.83        2.57      4.78 o
  -7   9   1        3.24        8.62      4.73 o
  -6   9   1       27.54       16.89      7.13 o
  -5   9   1        1.39        2.26      5.86 o
  -4   9   1       64.93       59.44      5.20 o
  -3   9   1       13.88       19.67      3.73 o
  -2   9   1        8.35       10.45      2.34 o
  -1   9   1      165.91      215.47      6.44 o
   0   9   1       87.90      102.57      3.19 o
   1   9   1        1.98        7.94      7.64 o
   2   9   1       28.68       25.45      2.81 o
   3   9   1        4.61       13.78      7.68 o
   4   9   1       18.49       18.44      3.67 o
   5   9   1        0.17        0.10      6.20 o
   6   9   1        1.87       -6.65      6.86 o
   7   9   1        8.54        5.05      5.03 o
  -6  10   1        0.46        2.88      5.10 o
  -5  10   1       10.72       11.32      2.78 o
  -4  10   1       78.69       64.37      7.28 o
  -3  10   1        8.67        9.48      2.54 o
  -2  10   1        6.40       -9.31      9.31 o
  -1  10   1        3.51        9.77      8.36 o
   0  10   1       95.57      103.82      2.60 o
   1  10   1       96.77       99.88      3.92 o
   2  10   1       76.78       80.65      3.58 o
   3  10   1      115.74      102.51      5.84 o
   4  10   1       41.22       33.29      3.36 o
   5  10   1       10.52       11.65      5.85 o
   6  10   1        5.91        2.40      5.04 o
  -5  11   1        0.44        5.12      3.72 o
  -4  11   1        3.75        3.21      1.29 o
  -3  11   1       46.35       39.22     11.46 o
  -2  11   1       12.45       10.62      6.49 o
  -1  11   1       10.58        9.60      3.73 o
   0  11   1       20.78       16.56      6.78 o
   1  11   1       48.10       49.81      1.55 o
   2  11   1       10.44       10.05      5.63 o
   3  11   1        3.89        6.72      4.90 o
   4  11   1        5.59        6.88      4.91 o
   5  11   1        3.50        0.52      4.69 o
  -3  12   1        0.02       -2.87      6.48 o
  -2  12   1        1.39        5.27      3.60 o
  -1  12   1        3.11        0.47      5.63 o
   0  12   1       34.19       27.47      1.33 o
   1  12   1        0.13       -2.94      5.16 o
   2  12   1       14.00        8.37      5.05 o
   3  12   1        9.73        4.75      7.10 o
 -10   0   2        2.79       -8.18      8.35 o
  -9   0   2      170.11      154.00      5.20 o
  -8   0   2      320.33      280.09     11.61 o
  -7   0   2        8.73       23.88      2.50 o
  -6   0   2        4.53      -12.21     12.21 o
  -5   0   2      347.68      411.20     18.17 o
  -4   0   2      636.77      532.08     20.12 o
  -3   0   2      996.51      966.85     18.51 o
  -2   0   2    10141.75     9756.07     45.67 o
  -1   0   2      164.43      171.98      6.76 o
   0   0   2        2.67       -4.40      6.35 o
   1   0   2     2255.49     1770.64     18.90 o
   2   0   2     5735.00     4196.92     33.18 o
   3   0   2      294.69      293.88     11.76 o
   4   0   2      175.20      206.63      7.44 o
   5   0   2      711.92      794.65     23.25 o
   6   0   2      454.29      489.80     23.02 o
   7   0   2       48.20       69.40      4.45 o
   8   0   2       26.85       27.02      2.44 o
   9   0   2        4.21        6.10      8.61 o
  10   0   2        0.21        1.66      7.37 o
 -10   1   2        0.61        2.25      5.69 o
  -9   1   2       14.51       14.13      1.92 o
  -8   1   2      113.79       94.38      5.21 o
  -7   1   2      166.65      208.72      6.71 o
  -6   1   2       16.02       18.48     19.70 o
  -5   1   2      434.24      384.61     24.98 o
  -4   1   2      188.54      322.51      9.16 o
  -3   1   2       55.17       50.50      1.91 o
  -2   1   2        0.02        2.84      5.26 o
  -1   1   2      114.06      114.95     29.40 o
   0   1   2       51.37       51.08     14.52 o
   1   1   2     5385.19     4595.11    581.38 o
   2   1   2     2380.38     2083.82     17.88 o
   3   1   2      183.87      200.82     22.23 o
   4   1   2      680.33      739.48     66.08 o
   5   1   2       29.01       33.90      1.85 o
   6   1   2       11.79       23.68      1.95 o
   7   1   2        0.14       -1.54      7.61 o
   8   1   2        8.97       -9.49     10.93 o
   9   1   2       36.70       34.54      1.36 o
  10   1   2        0.16        0.30      5.07 o
 -10   2   2       33.72       36.68      1.15 o
  -9   2   2      254.64      222.11     13.30 o
  -8   2   2       51.12       57.81      5.21 o
  -7   2   2        1.45        0.45      2.56 o
  -6   2   2       61.39       59.66      5.20 o
  -5   2   2      147.73      120.33      9.27 o
  -4   2   2       29.88       11.18      4.69 o
  -3   2   2      164.66      188.26     12.40 o
  -2   2   2      925.68     1081.84     54.19 o
  -1   2   2     3409.52     3470.11    153.94 o
   0   2   2      237.98      249.52     31.67 o
   1   2   2     1634.73     1501.59    143.06 o
   2   2   2      223.48      211.57     15.75 o
   3   2   2       23.46      -12.25     12.25 o
   4   2   2      371.70      421.05     57.69 o
   5   2   2      640.62      674.42     41.14 o
   6   2   2      353.95      415.08     31.81 o
   7   2   2       70.00       72.58      2.39 o
   8   2   2       12.66       18.82      4.39 o
   9   2   2       23.11       19.68      1.73 o
  10   2   2        3.35        2.46      1.23 o
 -10   3   2        0.12        3.18      4.48 o
  -9   3   2       27.92       24.14      1.36 o
  -8   3   2       14.43       10.40      8.95 o
  -7   3   2       25.25       24.71      2.20 o
  -6   3   2       36.12       38.94      1.85 o
  -5   3   2        8.61       11.17      7.53 o
  -4   3   2      192.31      224.64     10.21 o
  -3   3   2        1.39      -20.78     20.78 o
  -2   3   2       52.66       40.29      1.53 o
  -1   3   2     1762.47     1849.88     17.17 o
   0   3   2      551.02      527.73     11.48 o
   1   3   2      534.86      529.28     47.50 o
   2   3   2       31.06       29.18      2.46 o
   3   3   2      154.56      129.30      5.86 o
   4   3   2        6.78        8.61      1.87 o
   5   3   2      164.00      139.17      6.25 o
   6   3   2        1.05       -0.46     10.90 o
   7   3   2       17.95        8.51     10.52 o
   8   3   2       70.62       71.25      1.72 o
   9   3   2        0.80        0.08      6.04 o
  10   3   2        0.05       -0.50      4.53 o
 -10   4   2       40.91       37.36      1.09 o
  -9   4   2       49.07       46.98      3.16 o
  -8   4   2       42.80       39.43      1.91 o
  -7   4   2       82.98       94.03      5.20 o
  -6   4   2       29.55       23.63     11.14 o
  -5   4   2      564.38      594.70     30.15 o
  -4   4   2       96.39       77.03      3.10 o
  -3   4   2      587.68      639.72     15.50 o
  -2   4   2      610.08      848.68     18.81 o
  -1   4   2       82.33       97.94      2.62 o
   0   4   2      117.94      143.00      4.15 o
   1   4   2     2743.53     2976.48    129.11 o
   2   4   2       65.80      -13.88     14.13 o
   3   4   2      477.87      478.60     23.83 o
   4   4   2       31.49       36.36      2.45 o
   5   4   2        3.16        5.75      4.67 o
   6   4   2      240.63      274.80     24.22 o
   7   4   2       20.46       22.28     10.75 o
   8   4   2       46.55       52.41      1.80 o
   9   4   2       58.78       80.59      2.27 o
  -9   5   2        3.68        4.50      5.85 o
  -8   5   2       24.29       29.84      4.65 o
  -7   5   2       96.20      112.47      3.08 o
  -6   5   2      223.82      226.50     12.62 o
  -5   5   2        9.93       11.38      2.06 o
  -4   5   2      948.49     1036.31     19.52 o
  -3   5   2      718.78      798.43     15.84 o
  -1   5   2        8.62       18.75      7.70 o
   0   5   2       43.15       16.40      9.54 o
   1   5   2        4.15      -11.77     11.77 o
   2   5   2      206.52      197.04     15.08 o
   3   5   2       34.57       30.60      1.36 o
   4   5   2       88.78       67.31      6.11 o
   5   5   2      174.22      167.41     29.47 o
   6   5   2       68.71       76.01      1.88 o
   7   5   2       60.78       78.59      1.91 o
   8   5   2       72.26       63.64      1.77 o
   9   5   2        0.10        1.65      4.47 o
  -9   6   2        1.21        6.20      4.17 o
  -8   6   2        0.32        5.92     12.34 o
  -7   6   2       98.31      100.25      2.72 o
  -6   6   2      239.21      236.06     17.35 o
  -5   6   2        0.81       -2.13      8.89 o
  -4   6   2       72.91       83.30      2.62 o
  -3   6   2      325.94      484.47     13.43 o
  -2   6   2      106.06      114.69      4.84 o
  -1   6   2       26.10       30.85      1.37 o
   0   6   2      146.62      171.13      5.62 o
   1   6   2       81.23       96.65      3.07 o
   2   6   2      487.28      531.24     20.56 o
   3   6   2      123.73      143.35      3.79 o
   4   6   2        0.34       -2.76     10.80 o
   5   6   2       64.41       65.58     10.18 o
   6   6   2        6.85        5.73     10.69 o
   7   6   2        0.63       -9.38      9.38 o
   8   6   2        7.35        9.80      6.37 o
   9   6   2        3.38        5.62      4.37 o
  -9   7   2        2.08       -5.22      5.22 o
  -8   7   2       20.74       25.18      5.59 o
  -7   7   2       91.14       85.73      4.37 o
  -6   7   2       19.57        2.53     10.16 o
  -5   7   2       26.74       25.55      5.74 o
  -4   7   2      271.38      319.41      7.82 o
  -3   7   2      270.06      307.60     10.09 o
  -2   7   2       25.30       18.61      8.97 o
  -1   7   2        0.47       10.06      7.54 o
   0   7   2        6.12        5.11      7.77 o
   1   7   2       98.00       95.48      3.63 o
   2   7   2        3.08        6.59      7.09 o
   3   7   2      147.20      149.51      3.81 o
   4   7   2      323.41      323.46      8.43 o
   5   7   2      141.96      128.56     24.90 o
   6   7   2       61.37       68.89      3.87 o
   7   7   2       32.56       35.98      2.70 o
   8   7   2        3.34       -4.92      5.77 o
  -8   8   2        0.82        0.50      5.78 o
  -7   8   2        0.94        1.66      6.04 o
  -6   8   2       17.29       18.08      1.32 o
  -5   8   2        0.16        6.25      8.46 o
  -4   8   2        1.79        3.50      8.28 o
  -3   8   2        4.87        3.68     11.34 o
  -2   8   2        3.19        5.81      6.90 o
  -1   8   2       10.14        6.92     10.37 o
   0   8   2        2.30        4.88     14.24 o
   1   8   2       13.27       11.06      1.68 o
   2   8   2        1.39        1.88      1.95 o
   3   8   2       61.54       62.23      2.02 o
   4   8   2       57.73       62.39      3.14 o
   5   8   2        0.01        5.65     11.91 o
   6   8   2        0.68        1.13     13.71 o
   7   8   2        0.07       -0.19      8.09 o
  -7   9   2       51.17       52.00      2.20 o
  -6   9   2        0.13        1.44      6.23 o
  -5   9   2       19.68       14.92      6.38 o
  -4   9   2        3.17       -4.03      8.83 o
  -3   9   2      103.57      123.32      3.09 o
  -2   9   2       16.25       17.10     10.10 o
  -1   9   2      225.27      256.37      6.87 o
   0   9   2       75.26       92.85      2.76 o
   1   9   2       25.63       27.65      2.57 o
   2   9   2        2.35        4.85     10.79 o
   3   9   2       18.10       13.25      2.51 o
   4   9   2       95.97       78.94      3.88 o
   5   9   2        0.72        4.73      5.30 o
   6   9   2       16.96        2.41      7.06 o
   7   9   2       40.09       47.44      1.31 o
  -6  10   2       48.31       49.35      3.73 o
  -5  10   2        1.67       -3.28      6.47 o
  -4  10   2        0.20       -4.33      6.05 o
  -3  10   2        7.20        0.43      7.45 o
  -2  10   2      121.22      126.33      4.97 o
  -1  10   2       51.61       55.81      1.79 o
   0  10   2       51.16       55.41      1.75 o
   1  10   2       12.72       14.10      2.74 o
   2  10   2       94.33       96.68      3.70 o
   3  10   2       66.95       70.54      2.84 o
   4  10   2        0.21        0.78      5.90 o
   5  10   2       37.38       39.10      3.90 o
   6  10   2       38.22       42.32      2.21 o
  -5  11   2        0.62       -3.48     10.65 o
  -4  11   2       23.80       21.45      7.02 o
  -3  11   2        8.89        5.83      6.37 o
  -2  11   2        0.58       -0.19      3.45 o
  -1  11   2       84.94       85.02      2.63 o
   0  11   2      120.19      122.19      4.22 o
   1  11   2        0.71       -1.50      7.92 o
   2  11   2       11.71        9.45      1.45 o
   3  11   2        0.20        2.36      5.64 o
   4  11   2       18.18       21.22      0.94 o
  -3  12   2       28.03       21.28      0.90 o
  -2  12   2       39.34       35.52      1.91 o
  -1  12   2       33.00       29.53      1.06 o
   0  12   2        3.66       -2.44      6.04 o
   1  12   2        5.50        2.77      5.19 o
   2  12   2        5.10        2.81      4.45 o
 -10   1   3       15.99       18.20      8.01 o
  -9   1   3      131.05      106.73      3.57 o
  -8   1   3      165.00      164.05      4.93 o
  -7   1   3      123.18      149.29      4.98 o
  -6   1   3       54.64       57.23      4.56 o
  -5   1   3     1506.88     1364.56    133.46 o
  -4   1   3      945.87      827.68     61.25 o
  -3   1   3        5.83        9.32      5.55 o
  -2   1   3      379.31      384.86     23.66 o
  -1   1   3     1932.01     1829.74    409.81 o
   0   1   3    11019.40     8764.75   1756.13 o
   1   1   3     1269.88     1209.46    141.24 o
   2   1   3     7041.34     6102.15     76.61 o
   3   1   3      165.51      335.02      8.77 o
   4   1   3      101.99       77.32      2.56 o
   5   1   3       90.27       98.69      2.74 o
   6   1   3      128.87      167.25      3.92 o
   7   1   3      374.29      451.45     16.65 o
   8   1   3      121.38      126.45      3.86 o
   9   1   3       38.68       37.62      1.34 o
  10   1   3       30.94       41.93      1.33 o
 -10   2   3       42.90       37.95      1.25 o
  -9   2   3       44.86       39.66      2.57 o
  -8   2   3       73.68       71.64      1.99 o
  -7   2   3       41.13       36.78      5.53 o
  -6   2   3      338.49      325.76     31.65 o
  -5   2   3      818.12      677.59     15.84 o
  -4   2   3      139.69      160.15      4.95 o
  -3   2   3       30.51       25.04      3.41 o
  -2   2   3      482.70      429.91     21.33 o
  -1   2   3     1318.63     1251.96    113.66 o
   0   2   3     2197.95     1943.46    306.81 o
   1   2   3     3815.95     3259.84    534.63 o
   2   2   3      339.56      399.08     10.14 o
   3   2   3     1419.89     1494.66    125.66 o
   4   2   3      650.39      686.99     76.57 o
   5   2   3       14.68       15.26      7.44 o
   6   2   3        1.13      -11.15     11.15 o
   7   2   3       56.35       53.89      1.92 o
   8   2   3       37.01       45.05      1.85 o
   9   2   3       35.64       34.20      1.81 o
 -10   3   3        0.19       -1.08      4.80 o
  -9   3   3        1.11        0.84      5.91 o
  -8   3   3      237.73      216.29      6.25 o
  -7   3   3      651.89      678.54     80.46 o
  -6   3   3       27.92       24.67     15.21 o
  -5   3   3      192.53      184.95      6.58 o
  -4   3   3      148.89      100.11     15.44 o
  -3   3   3      120.11       42.19      6.26 o
  -2   3   3     3455.56     3918.34     30.77 o
  -1   3   3     1303.72     1366.40     30.09 o
   0   3   3        4.21       -0.50     10.77 o
   1   3   3      712.12      670.08     82.66 o
   3   3   3      243.52      287.75     12.27 o
   4   3   3       61.92       75.15     12.54 o
   5   3   3        4.49        0.34      7.15 o
   6   3   3      101.06      113.61      2.86 o
   7   3   3      104.61      128.62      7.32 o
   8   3   3        0.05        0.84      3.11 o
   9   3   3        2.58       -6.92      6.98 o
 -10   4   3       68.60       70.89      3.77 o
  -9   4   3       54.01       52.06      5.86 o
  -8   4   3       12.99        4.03      9.07 o
  -7   4   3      653.64      765.45     71.35 o
  -6   4   3      798.90      812.69     34.51 o
  -5   4   3        7.20       -3.64      8.94 o
  -4   4   3       38.04       45.22      2.63 o
  -3   4   3      560.71      662.27     16.29 o
  -2   4   3     2093.32     2420.36     25.01 o
   0   4   3      157.60      243.36      9.58 o
   1   4   3     2054.37     1881.26    206.44 o
   2   4   3     1594.77     1641.13    144.71 o
   3   4   3      261.88      242.01     12.89 o
   4   4   3      279.86      251.36     36.24 o
   5   4   3      300.29      269.59     28.32 o
   6   4   3        8.28        2.41      8.96 o
   7   4   3       21.55       30.43      4.72 o
   8   4   3       43.35       39.83      6.70 o
   9   4   3       15.85       18.71     10.49 o
  -9   5   3       25.94       23.79      1.18 o
  -8   5   3      198.09      171.60     27.43 o
  -7   5   3       48.64       52.36      3.10 o
  -6   5   3       39.64       50.20      1.77 o
  -5   5   3       16.54        9.45     11.26 o
  -4   5   3       12.78       29.57      4.98 o
  -3   5   3       13.85       22.09      8.70 o
  -2   5   3       29.74       28.69      1.55 o
  -1   5   3     1325.45     1767.63     55.77 o
   0   5   3      279.66      382.83     11.29 o
   1   5   3        1.75        1.44      8.97 o
   2   5   3      171.32      174.86     13.55 o
   3   5   3       49.14       49.17      2.46 o
   4   5   3       90.66       93.11      8.22 o
   5   5   3       67.91       59.42      9.09 o
   6   5   3       24.94       25.62     11.44 o
   7   5   3        0.32        3.24      7.55 o
   8   5   3        2.34        2.18      2.50 o
   9   5   3        0.85       -3.82      4.85 o
  -9   6   3       14.25       13.73      2.93 o
  -8   6   3        4.10        7.63      6.52 o
  -7   6   3       95.85       94.70      2.87 o
  -6   6   3      206.97      207.14      7.65 o
  -5   6   3        2.90        6.85      8.10 o
  -4   6   3        7.05       -5.60      9.64 o
  -3   6   3      365.70      415.34     13.95 o
  -2   6   3      453.74      523.88     14.13 o
  -1   6   3      142.62      164.09      4.86 o
   0   6   3      215.81      224.56     12.66 o
   1   6   3       69.86       72.04      3.14 o
   2   6   3      122.01      119.81     12.80 o
   3   6   3       47.25       52.61      5.73 o
   4   6   3      166.75      153.69      7.17 o
   5   6   3      106.29       91.89     18.58 o
   6   6   3       32.35       39.72      9.04 o
   7   6   3        1.21       -7.36      7.36 o
   8   6   3       50.88       59.36      3.02 o
  -8   7   3        0.06       -0.09      2.32 o
  -7   7   3       46.44       48.03      2.61 o
  -6   7   3        4.33        2.94      9.19 o
  -5   7   3        0.99        0.15      5.24 o
  -4   7   3       20.70       19.57      3.32 o
  -3   7   3       12.90       12.62     14.63 o
  -2   7   3      291.92      341.49      7.57 o
  -1   7   3        0.32        0.84      1.85 o
   0   7   3        6.78        8.81      7.17 o
   1   7   3      737.90      780.54     18.84 o
   2   7   3        9.09        7.26     11.56 o
   3   7   3      141.47      149.21     12.42 o
   4   7   3       15.36       14.84      3.19 o
   5   7   3       11.55       10.27      2.13 o
   6   7   3        5.82       -6.81      8.11 o
   7   7   3       41.89       42.29      1.46 o
   8   7   3        6.73        7.93      1.89 o
  -8   8   3        3.21        3.35      4.48 o
  -7   8   3       26.55       30.11      2.18 o
  -6   8   3        8.03        1.56      7.36 o
  -5   8   3       17.41       26.18      3.22 o
  -4   8   3      159.71      146.18      4.46 o
  -3   8   3       54.70       56.10      1.82 o
  -2   8   3       62.64       74.01      1.79 o
  -1   8   3       50.54       61.91      1.75 o
   0   8   3      609.08      756.56     18.95 o
   1   8   3      619.20      652.97     42.98 o
   2   8   3       56.17       63.60      2.31 o
   3   8   3      186.24      192.79     12.03 o
   4   8   3       84.98       74.72      6.66 o
   5   8   3       20.13       22.90      3.17 o
   6   8   3        5.30        7.61      3.93 o
   7   8   3       11.33        8.61      5.64 o
  -7   9   3        5.65       -3.60      6.67 o
  -6   9   3       12.84       11.92      1.63 o
  -5   9   3        4.30       -7.80      7.80 o
  -4   9   3        2.64      -10.69     10.69 o
  -3   9   3        0.72        6.07      7.71 o
  -2   9   3        0.65       10.02      9.42 o
  -1   9   3       57.21       65.18     24.56 o
   0   9   3      313.22      369.57     13.89 o
   1   9   3       76.17       86.56      2.42 o
   2   9   3        9.71        1.33      8.81 o
   3   9   3        0.30        1.87      6.48 o
   4   9   3        0.24       -6.12      7.68 o
   5   9   3        1.50        8.08      4.29 o
   6   9   3        0.87        3.08      7.68 o
  -6  10   3       14.06       13.98      1.29 o
  -5  10   3        0.08       -1.72      1.72 o
  -4  10   3       40.99       35.98      1.31 o
  -3  10   3       15.12       15.90      1.69 o
  -2  10   3        0.21        0.90      9.29 o
  -1  10   3        5.88        2.38      5.34 o
   0  10   3       54.05       58.75      4.50 o
   1  10   3       73.07       73.97      1.96 o
   2  10   3        5.12        9.04      6.46 o
   3  10   3       44.08       34.92      1.52 o
   4  10   3        5.35       10.43      5.42 o
   5  10   3        1.15       -0.38      4.83 o
  -5  11   3        3.13        8.63      4.11 o
  -4  11   3       15.03       17.07      8.13 o
  -3  11   3        0.50       -1.12      5.82 o
  -2  11   3        0.31       -2.63      6.24 o
  -1  11   3       25.00       28.28      1.18 o
   0  11   3       36.99       35.35      1.25 o
   1  11   3        0.04        4.62      6.82 o
   2  11   3        0.05       -3.53      6.13 o
   3  11   3        0.60       -3.69      5.11 o
   4  11   3        3.64        5.49      4.39 o
  -2  12   3       11.89        6.09      5.12 o
  -1  12   3        3.89        5.19      4.54 o
   0  12   3        0.02        0.04      4.61 o
   1  12   3        0.79        0.38      4.56 o
   2  12   3        0.07       -0.68      4.36 o
 -10   0   4        2.69       10.52      6.74 o
  -9   0   4        7.53       -9.87     13.34 o
  -8   0   4        8.26       13.07      2.40 o
  -7   0   4      381.92      430.15     17.61 o
  -6   0   4      192.45      205.46      6.45 o
  -5   0   4       20.77       12.65     11.09 o
  -4   0   4     5042.46     4168.85     46.74 o
  -3   0   4     7970.47     8212.80     57.69 o
  -2   0   4      212.92      208.91      9.78 o
  -1   0   4     5709.16     5309.48     39.53 o
   0   0   4       52.71       50.01      2.70 o
   1   0   4      926.29      877.69     19.45 o
   2   0   4      607.68      541.65     18.98 o
   3   0   4     1604.11     1499.14     32.31 o
   4   0   4     4395.16     4567.71     52.50 o
   5   0   4      116.24      156.91      6.07 o
   6   0   4       16.44       15.58      2.34 o
   7   0   4      497.89      581.10     17.97 o
   8   0   4       36.75       37.88      2.02 o
   9   0   4        0.65       -4.45      9.61 o
 -10   1   4       30.36       35.44      1.13 o
  -9   1   4        2.36        7.49      5.81 o
  -8   1   4        3.04       10.38      2.33 o
  -7   1   4        0.03       -5.72      7.87 o
  -6   1   4        0.90        8.01      5.26 o
  -5   1   4        0.89        3.89      7.17 o
  -4   1   4       92.39      100.54      2.86 o
  -3   1   4      343.83      254.45     30.67 o
  -2   1   4     1143.31     1068.52     74.57 o
  -1   1   4      452.94      469.21     59.49 o
   0   1   4        0.07        6.42      6.31 o
   1   1   4        1.34        4.06      3.76 o
   2   1   4      184.47       67.78     19.59 o
   3   1   4        0.15      -13.72     13.72 o
   4   1   4      674.75      688.99     30.46 o
   5   1   4       60.37       65.16      1.65 o
   6   1   4        7.35        4.32      6.48 o
   7   1   4        3.60        8.33      4.59 o
   8   1   4      118.91       99.62      2.62 o
   9   1   4        0.04        1.45      5.12 o
 -10   2   4       13.27       10.21      8.56 o
  -9   2   4        9.90        5.03      7.48 o
  -8   2   4       73.72       71.84      2.79 o
  -7   2   4      140.25      163.21      7.18 o
  -6   2   4        1.68       -0.48      8.62 o
  -5   2   4      149.65      133.32      3.21 o
  -4   2   4      723.69      716.34     63.72 o
  -3   2   4     1572.77     1334.99     33.38 o
  -2   2   4       55.99       60.75      3.59 o
  -1   2   4       69.98       65.35     10.92 o
   0   2   4     6476.17     5111.09   1531.61 o
   1   2   4      403.34      413.72     41.55 o
   2   2   4      109.12       -4.30     19.67 o
   3   2   4     3230.71     3032.30    343.20 o
   4   2   4     1200.98     1131.92    137.51 o
   5   2   4        3.01        0.60      8.58 o
   6   2   4      352.24      419.48     12.49 o
   7   2   4       72.73       74.10      2.32 o
   8   2   4       33.27       28.25      2.65 o
   9   2   4        0.76       -2.49      5.69 o
 -10   3   4        9.69        8.44      1.34 o
  -9   3   4        4.47       -2.40      7.56 o
  -8   3   4       33.39       32.87      1.58 o
  -7   3   4       68.78       70.20      2.61 o
  -6   3   4      237.12      233.91     22.69 o
  -5   3   4       80.69       81.75     10.21 o
  -4   3   4      229.97      249.13     21.20 o
  -3   3   4      980.19      996.31     28.30 o
  -2   3   4      140.03      257.60      7.74 o
  -1   3   4       92.12       55.69     13.37 o
   0   3   4       36.17        5.16     12.84 o
   1   3   4       87.99      184.38     22.00 o
   2   3   4      581.74      513.45     43.08 o
   3   3   4       60.79       70.36      4.68 o
   4   3   4      230.70      223.38     38.46 o
   5   3   4       42.47       39.79      3.85 o
   6   3   4      115.42      137.93      3.72 o
   7   3   4        0.86        6.09      2.00 o
   8   3   4       74.69       63.81      1.82 o
   9   3   4       32.54       42.47      1.31 o
 -10   4   4       15.48       15.67      1.55 o
  -9   4   4       37.06       28.95      6.99 o
  -8   4   4        0.30        2.83      5.96 o
  -7   4   4       41.39       42.66      1.64 o
  -6   4   4      200.40      214.31      9.26 o
  -5   4   4       33.22       31.54     11.68 o
  -4   4   4      152.22      151.71     12.20 o
  -3   4   4        7.58        7.63      8.40 o
  -2   4   4      732.84      883.74     43.81 o
  -1   4   4      107.30      120.47      4.21 o
   0   4   4      949.37      862.30     76.12 o
   1   4   4      866.01      892.53     67.77 o
   2   4   4      169.60      197.24     13.52 o
   3   4   4        0.82        0.43     12.13 o
   4   4   4      159.36      114.90     17.77 o
   5   4   4       41.15       50.38      5.71 o
   6   4   4      121.59      153.73      4.09 o
   7   4   4       20.73       24.97      7.43 o
   8   4   4        3.38       11.86      4.79 o
   9   4   4        3.89        6.78      4.93 o
  -9   5   4        0.22        0.91      8.10 o
  -8   5   4       25.18        8.08      7.70 o
  -7   5   4       82.39       85.15      7.87 o
  -6   5   4      351.85      405.11     10.67 o
  -5   5   4      611.52      735.33     20.07 o
  -4   5   4       11.75      -14.75     14.75 o
  -3   5   4       24.03       28.39      1.48 o
  -2   5   4       15.67       41.42     21.76 o
  -1   5   4      289.09      277.31     10.00 o
   0   5   4       39.85       41.01      5.11 o
   1   5   4     3042.99     2940.82    209.50 o
   2   5   4     1003.29      959.22    108.31 o
   3   5   4      203.12      175.46      9.61 o
   5   5   4      165.56      186.42     22.12 o
   6   5   4        8.99       10.41      1.55 o
   7   5   4        0.38       -6.48     12.35 o
   8   5   4       25.62       31.22      6.57 o
  -9   6   4       15.91       10.85      7.36 o
  -8   6   4       44.50       41.35      8.39 o
  -7   6   4        1.67        5.99      6.47 o
  -6   6   4      465.20      431.67     11.81 o
  -5   6   4       76.47       74.95      2.06 o
  -4   6   4       25.89       40.38      1.94 o
  -3   6   4       22.70       29.22      3.57 o
  -2   6   4        0.48        4.79      8.25 o
  -1   6   4        0.28       -8.57      8.57 o
   0   6   4      199.48      240.18     12.38 o
   1   6   4        7.32        6.91     10.66 o
   2   6   4      237.63      239.13     21.08 o
   3   6   4       31.58       41.23      7.13 o
   4   6   4       33.43       43.29     21.06 o
   5   6   4        0.52       11.76      8.83 o
   6   6   4        9.23        8.58      2.61 o
   7   6   4        4.09       -5.49      7.35 o
   8   6   4        0.90        6.13      4.09 o
  -8   7   4        5.32       -8.73      9.34 o
  -7   7   4        8.30        3.20      7.55 o
  -6   7   4      215.50      212.74      6.98 o
  -5   7   4      392.96      385.28     16.08 o
  -4   7   4      111.39      130.67      4.36 o
  -3   7   4       42.98       47.59      1.89 o
  -2   7   4       93.81      133.93      3.36 o
  -1   7   4      159.22      155.48      5.24 o
   0   7   4       56.39       50.75      2.13 o
   1   7   4      284.22      323.89     11.53 o
   2   7   4      925.28      961.66    131.89 o
   3   7   4      444.00      402.82     20.80 o
   4   7   4       10.50        7.90      2.34 o
   5   7   4       66.59       79.70     11.51 o
   6   7   4       26.29       11.90     10.47 o
   7   7   4        0.80       -0.34      3.02 o
  -8   8   4        0.14       -5.03      5.03 o
  -7   8   4        3.48        0.69      6.35 o
  -6   8   4        3.81        2.86      6.52 o
  -5   8   4       18.50        3.43     12.22 o
  -4   8   4       27.56       30.20      5.79 o
  -3   8   4        1.19        7.75      6.90 o
  -2   8   4        3.85        5.05      8.11 o
  -1   8   4        0.12       -1.39     11.16 o
   0   8   4       28.54       28.03      1.57 o
   1   8   4       91.62       89.78      9.40 o
   2   8   4       36.13       34.98      1.65 o
   3   8   4       37.99       39.08     16.44 o
   4   8   4        4.14        6.39      6.97 o
   5   8   4       16.78       21.81      5.52 o
   6   8   4        0.02       -4.54      7.53 o
   7   8   4        1.82        2.19      3.21 o
  -7   9   4       11.17       10.08      1.27 o
  -6   9   4        0.83       -3.50      5.61 o
  -5   9   4      142.37      127.18      3.79 o
  -4   9   4       54.77       53.08      3.44 o
  -3   9   4        7.09        8.08      7.82 o
  -2   9   4      280.50      303.10      8.77 o
  -1   9   4       14.82       18.22      9.82 o
   0   9   4       17.34       14.09      4.79 o
   1   9   4       44.57       48.51      2.21 o
   2   9   4      146.48      136.08      6.87 o
   3   9   4      110.77       85.02      3.06 o
   4   9   4        0.39        6.48      5.23 o
   5   9   4       36.36       37.79      3.36 o
   6   9   4       18.47        9.56      5.71 o
  -6  10   4        0.48        2.26      6.36 o
  -5  10   4        2.01       -2.69      6.59 o
  -4  10   4       11.39        7.21      7.21 o
  -3  10   4        6.49        8.51      8.72 o
  -2  10   4        0.74       -1.67      7.67 o
  -1  10   4       30.67       29.65      4.65 o
   0  10   4        8.97       10.31      1.32 o
   1  10   4        1.93        7.68      5.69 o
   2  10   4        1.26        0.30      9.41 o
   3  10   4       11.53       12.50      1.55 o
   4  10   4       11.40       11.38      1.36 o
   5  10   4        0.30       -2.26      4.81 o
  -4  11   4        1.38        8.64      4.22 o
  -3  11   4        5.36        6.93      5.13 o
  -2  11   4       31.50       26.19      1.14 o
  -1  11   4       47.05       55.16      1.48 o
   0  11   4       27.52       26.72      1.41 o
   1  11   4        3.53       -6.23      6.23 o
   2  11   4        9.11       -2.97      5.75 o
   3  11   4       10.45       10.71      1.62 o
  -1  12   4        6.83        0.13      5.15 o
   0  12   4        2.12       -1.42      4.60 o
 -10   1   5       29.37       36.74      1.50 o
  -9   1   5       16.85       10.79      2.01 o
  -8   1   5        1.38        0.33      1.45 o
  -7   1   5      197.03      210.23      8.42 o
  -6   1   5       98.47       83.74      3.42 o
  -5   1   5        0.31        3.31      7.22 o
  -4   1   5        0.92        2.00      7.79 o
  -3   1   5       20.89       28.07      2.43 o
  -2   1   5      735.97      719.51     18.39 o
  -1   1   5      980.92      965.91     59.58 o
   0   1   5      609.51      426.82     22.54 o
   1   1   5      241.52      381.43     10.74 o
   2   1   5      354.49      296.68     18.32 o
   3   1   5        1.22       -1.66     17.76 o
   4   1   5       87.45       87.70     11.03 o
   5   1   5      231.27      267.15      7.41 o
   6   1   5       54.57       62.68      1.69 o
   7   1   5       80.27       94.53      4.63 o
   8   1   5        9.41        9.09      1.76 o
   9   1   5        4.43        7.26      0.90 o
 -10   2   5        0.97        5.41      7.05 o
  -9   2   5       17.99        9.24      6.95 o
  -8   2   5       24.32       18.65      5.54 o
  -7   2   5        0.57        0.29      7.69 o
  -6   2   5      180.54      177.27     16.42 o
  -5   2   5        8.51        8.15      2.11 o
  -4   2   5       72.50       59.29      2.42 o
  -3   2   5       12.81       23.05     12.03 o
  -2   2   5        4.01      -12.66     12.66 o
  -1   2   5      176.55      290.20     39.01 o
   0   2   5      151.59      334.86     22.55 o
   1   2   5        1.68       -7.30     16.96 o
   2   2   5        0.58        3.27     11.36 o
   3   2   5      399.95      341.91     23.29 o
   4   2   5       25.36       32.18      7.37 o
   5   2   5       84.62       92.25      3.78 o
   6   2   5      242.37      296.67     10.14 o
   7   2   5        2.54        3.21      7.27 o
   8   2   5        0.32        4.59      5.36 o
   9   2   5        2.12        3.86      7.52 o
 -10   3   5       42.76       59.75      2.24 o
  -9   3   5       29.49       29.76      5.79 o
  -8   3   5        5.63        5.25      3.45 o
  -7   3   5        5.97        7.15      6.88 o
  -6   3   5        4.02        4.27      8.67 o
  -5   3   5      288.68      341.95      8.35 o
  -4   3   5      331.30      351.31      9.16 o
  -3   3   5     1605.31     1469.25     45.98 o
  -2   3   5      803.86      763.85     52.40 o
  -1   3   5       62.42       71.13     12.26 o
   0   3   5       12.73        6.46      8.84 o
   1   3   5        3.69       44.39     13.12 o
   2   3   5       17.69       18.83      1.44 o
   3   3   5       11.23       12.56      8.49 o
   4   3   5      267.91      243.94     39.19 o
   5   3   5      501.55      558.89     16.22 o
   6   3   5      294.84      324.12      8.67 o
   7   3   5        9.96       12.94      6.11 o
   8   3   5      127.23       97.58      4.02 o
   9   3   5        8.49        9.21      4.60 o
 -10   4   5        5.39        5.52      1.14 o
  -9   4   5       26.38       22.86      2.55 o
  -8   4   5        2.44       -1.98      6.74 o
  -7   4   5      120.67      144.80     13.20 o
  -6   4   5       50.86       47.10      9.56 o
  -5   4   5       56.49       52.97      2.08 o
  -4   4   5      207.77      196.77      5.54 o
  -3   4   5       10.77       17.97      2.00 o
  -2   4   5       71.79       65.14      1.67 o
  -1   4   5      685.75      614.18     15.45 o
   0   4   5      110.61      142.90     16.53 o
   1   4   5      221.83      227.15     30.17 o
   2   4   5       10.64       11.28      7.25 o
   3   4   5      138.11      136.71      9.53 o
   4   4   5        2.54       16.41      8.11 o
   5   4   5       24.04       11.55      9.49 o
   6   4   5       36.62       42.38      2.92 o
   7   4   5       39.36       33.43      5.78 o
   8   4   5        0.18        8.48      4.52 o
  -9   5   5        4.65       10.99      6.29 o
  -8   5   5       24.79       28.45      2.69 o
  -7   5   5        1.33       10.61      6.56 o
  -6   5   5       78.57       83.34      5.63 o
  -5   5   5       49.19       64.93      2.40 o
  -4   5   5       16.26       20.82      2.52 o
  -3   5   5      214.22      270.73      7.77 o
  -2   5   5      176.95      158.24      4.32 o
  -1   5   5        4.69        6.66      8.81 o
   0   5   5       13.18        8.62      5.50 o
   1   5   5       69.54       61.48      7.70 o
   2   5   5        0.08       -9.16     14.80 o
   3   5   5       76.47       61.55      2.96 o
   4   5   5      161.26      158.35     13.81 o
   5   5   5      200.48      194.71     23.65 o
   6   5   5        0.62        2.99      6.10 o
   7   5   5        7.36        0.20      7.76 o
   8   5   5       23.13       24.09      5.22 o
  -9   6   5       56.77       64.11      2.31 o
  -8   6   5      112.22      111.40     18.55 o
  -7   6   5        4.16       -6.90     14.20 o
  -6   6   5       20.82       13.40      8.09 o
  -5   6   5       55.47       62.50      2.65 o
  -4   6   5      516.74      628.56     16.76 o
  -3   6   5       56.93       51.26      2.25 o
  -2   6   5      198.86      201.47      5.75 o
  -1   6   5      257.77      275.70      8.58 o
   0   6   5      158.00      175.40      4.33 o
   1   6   5       52.00       51.19      2.76 o
   2   6   5       14.71       11.56     11.85 o
   3   6   5      262.73      251.58     11.67 o
   4   6   5      217.60      239.36     41.86 o
   5   6   5       20.49       15.87      8.64 o
   6   6   5       88.73       81.93      9.53 o
   7   6   5       58.08       74.50      2.39 o
  -8   7   5        0.38       -0.10      6.67 o
  -7   7   5       50.09       55.08      7.79 o
  -6   7   5       46.07       58.37      5.64 o
  -5   7   5        4.03       -2.63      9.54 o
  -4   7   5       78.88       87.89      3.15 o
  -3   7   5       22.34       30.84      3.06 o
  -2   7   5       30.14       28.82      1.58 o
  -1   7   5       38.18       44.00      1.94 o
   0   7   5       10.49       -0.04      9.78 o
   1   7   5      127.91      138.65     19.00 o
   2   7   5      128.25      114.25      8.78 o
   3   7   5      106.69       97.06      5.71 o
   4   7   5       20.65       20.00      2.12 o
   5   7   5       34.09       33.77      3.95 o
   6   7   5       14.43        9.72      2.26 o
   7   7   5       16.01       22.46      5.29 o
  -8   8   5       44.38       53.24      1.37 o
  -7   8   5       30.88       33.52      4.03 o
  -6   8   5       49.19       47.28     21.94 o
  -5   8   5       37.78       37.63     10.40 o
  -4   8   5       35.51       31.11     12.06 o
  -3   8   5       97.18      101.35      2.35 o
  -2   8   5        9.31       15.03      2.14 o
  -1   8   5      150.61      161.54      8.62 o
   0   8   5      143.98      165.61      6.34 o
   1   8   5       38.81       23.13     11.25 o
   2   8   5       40.35       32.10      8.83 o
   3   8   5       38.95       37.27      2.92 o
   4   8   5       94.77       82.21     19.66 o
   5   8   5        0.14       -0.63      1.99 o
   6   8   5       47.92       49.93      2.13 o
  -7   9   5        2.75        2.53      4.70 o
  -6   9   5        9.15        7.23      7.84 o
  -5   9   5       45.27       35.63      2.24 o
  -4   9   5       43.88       42.31      1.45 o
  -3   9   5       42.81       43.55      1.44 o
  -2   9   5       37.93       43.89      1.78 o
  -1   9   5       31.76       43.40      2.76 o
   0   9   5       20.30       19.18      2.34 o
   1   9   5        7.18        7.77      7.67 o
   2   9   5        7.15        1.57      7.54 o
   3   9   5       87.62       65.14      2.82 o
   4   9   5       38.14       34.28      3.47 o
   5   9   5       30.63       31.27      1.12 o
  -5  10   5       31.09       30.09      2.97 o
  -4  10   5       12.98       12.88      1.96 o
  -3  10   5       42.32       38.51      1.31 o
  -2  10   5        0.94        1.81      6.64 o
  -1  10   5       89.02       93.00      5.49 o
   0  10   5       62.57       62.36      3.22 o
   1  10   5        2.68       -1.31      6.72 o
   2  10   5       10.51        8.68      2.78 o
   3  10   5       25.66       22.49      2.42 o
   4  10   5       17.93       18.65      1.22 o
  -4  11   5       16.45       10.40      1.18 o
  -3  11   5       29.79       24.24     11.52 o
  -2  11   5       25.81       20.99      3.71 o
  -1  11   5        0.02        1.73      4.66 o
   0  11   5        7.69       10.35      1.96 o
   1  11   5        5.14        4.82      3.16 o
   2  11   5        4.74        3.65      5.00 o
   3  11   5        0.16       -5.65      5.65 o
  -9   0   6      397.17      250.73      9.82 o
  -8   0   6      109.69      101.59      4.37 o
  -7   0   6        7.05       11.27      2.10 o
  -5   0   6      704.55      518.36     22.27 o
  -4   0   6       23.63       10.39      8.85 o
  -3   0   6      901.85      937.64     25.80 o
  -2   0   6       36.52       25.85      3.23 o
  -1   0   6     1107.37     1162.81     27.53 o
   0   0   6      351.29      368.21     13.75 o
   1   0   6      125.12      140.33      5.66 o
   2   0   6      442.52      328.38     11.91 o
   3   0   6       61.67       79.08      2.32 o
   4   0   6       37.54       48.58      2.53 o
   5   0   6      177.78      204.98      9.57 o
   6   0   6       47.06       52.22      3.91 o
   7   0   6       72.97       17.88     16.30 o
   8   0   6        0.19      -10.18     10.18 o
 -10   1   6        1.00       -8.54      8.54 o
  -9   1   6        5.10        2.68      5.80 o
  -8   1   6        3.40       -1.75      8.47 o
  -7   1   6       34.02       40.03      2.57 o
  -6   1   6        0.02       -8.50     17.39 o
  -5   1   6      217.46      253.23      6.99 o
  -4   1   6      237.26      218.42      6.79 o
  -3   1   6       10.88        8.19     12.12 o
  -2   1   6      811.26      903.64     24.77 o
  -1   1   6      205.89      213.18      6.48 o
   0   1   6      340.06      332.08      8.81 o
   1   1   6      113.54       75.08      9.43 o
   2   1   6      483.23      438.64     26.25 o
   3   1   6       62.23       59.96      3.25 o
   4   1   6       30.74       42.16      2.30 o
   5   1   6       74.49       88.79      7.78 o
   6   1   6       41.07       43.03      7.99 o
   7   1   6       28.89       26.90      2.16 o
   8   1   6       25.56       30.49      1.34 o
 -10   2   6        1.87       -7.31      8.25 o
  -9   2   6      102.00       69.00     10.25 o
  -8   2   6       74.56       68.43      9.12 o
  -7   2   6        1.10       -3.78      9.89 o
  -6   2   6      108.88      123.33      9.76 o
  -5   2   6      181.09      161.62     16.12 o
  -4   2   6        3.92       11.25      6.71 o
  -3   2   6       59.19       34.83      8.19 o
  -2   2   6      556.87      374.15     80.39 o
  -1   2   6      100.09      153.32     16.70 o
   0   2   6      118.05      137.34     17.82 o
   1   2   6        1.63       -2.75      7.98 o
   2   2   6      117.63       85.44      9.38 o
   3   2   6       63.48       65.89     32.36 o
   4   2   6       31.29       26.77      5.62 o
   5   2   6        1.32       -4.64      8.16 o
   6   2   6       97.28       90.83      2.10 o
   7   2   6       11.23        9.98      7.26 o
   8   2   6        5.39        7.03      4.94 o
 -10   3   6        1.54        3.39      5.79 o
  -9   3   6        5.99        5.32      1.39 o
  -8   3   6      164.49      147.52      4.80 o
  -7   3   6       66.60       68.45      1.83 o
  -6   3   6       76.02       97.94      8.18 o
  -5   3   6      175.62      174.94      5.18 o
  -4   3   6      276.98      236.01     23.22 o
  -3   3   6      119.83      121.24      4.84 o
  -2   3   6      124.56      128.09     15.17 o
  -1   3   6        2.49        7.85      6.63 o
   0   3   6      982.03      927.59    175.99 o
   1   3   6      545.74      540.53     17.32 o
   2   3   6        7.94        0.24     10.64 o
   3   3   6       32.12       26.59      1.42 o
   4   3   6       57.33       56.78      5.98 o
   5   3   6      287.36      298.45     11.47 o
   6   3   6        6.12        7.85      8.08 o
   7   3   6       18.27       14.74      1.74 o
   8   3   6       40.51       42.84      1.31 o
  -9   4   6        1.95        2.59      4.64 o
  -8   4   6       28.95       33.79      8.69 o
  -7   4   6       41.35       42.06      6.62 o
  -6   4   6      801.16      833.62    109.53 o
  -5   4   6       26.72       27.36      1.85 o
  -4   4   6       60.20       63.41      3.86 o
  -3   4   6       16.41       20.92      1.76 o
  -2   4   6      391.21      436.87     11.99 o
  -1   4   6       73.82       82.35      5.19 o
   0   4   6      267.05      279.82     42.60 o
   1   4   6       24.11       28.13      2.27 o
   2   4   6      545.38      498.01     51.55 o
   3   4   6       68.45       59.60      2.39 o
   4   4   6       18.87       15.56      2.09 o
   5   4   6       87.62       99.56     10.29 o
   6   4   6       45.71       49.13      1.90 o
   7   4   6       24.21       13.00      6.87 o
   8   4   6       12.05       16.76      3.01 o
  -9   5   6        3.02       -0.09      1.35 o
  -8   5   6       33.20       34.50      6.62 o
  -7   5   6      564.44      595.38     76.43 o
  -6   5   6       72.75       83.84      9.35 o
  -5   5   6      113.26      107.89      4.08 o
  -4   5   6        0.87        2.61     10.65 o
  -3   5   6        2.71        3.86      9.08 o
  -2   5   6       75.74       73.02      4.65 o
  -1   5   6      641.07      638.15     32.96 o
   0   5   6       75.78       86.23      8.84 o
   1   5   6      705.43      590.85    107.15 o
   2   5   6      273.08      262.64     20.48 o
   3   5   6       20.60       12.58      9.71 o
   4   5   6       21.97       23.06      4.05 o
   5   5   6       26.35       17.77      8.38 o
   6   5   6       19.24       13.17      2.05 o
   7   5   6       67.00       79.37      1.76 o
  -9   6   6        3.97        4.89      1.13 o
  -8   6   6        1.40       -2.03      6.45 o
  -7   6   6       30.79       31.22      7.78 o
  -6   6   6       81.15       88.25      9.71 o
  -5   6   6       15.38       15.56      8.80 o
  -4   6   6       54.38       62.42      1.92 o
  -3   6   6      166.40      187.93      5.84 o
  -2   6   6        3.16       14.38      9.83 o
  -1   6   6       24.78       15.33     13.11 o
   0   6   6        0.08        7.04      9.53 o
   1   6   6      668.23      600.17     63.93 o
   2   6   6        0.13        7.08      7.22 o
   3   6   6        0.05       -2.10      8.39 o
   4   6   6        5.38       -2.72     18.65 o
   5   6   6        0.52        2.96     10.50 o
   6   6   6       11.40       14.59      5.80 o
   7   6   6        2.44        2.55      7.96 o
  -8   7   6       41.37       49.83      1.64 o
  -7   7   6       43.67       42.92      6.18 o
  -6   7   6       69.65       63.50      7.03 o
  -5   7   6        1.29       -0.51      6.93 o
  -4   7   6        3.46        7.13      2.33 o
  -3   7   6       14.66       10.98      9.02 o
  -2   7   6        0.29       -9.39      9.39 o
  -1   7   6       89.22      106.08      3.47 o
   0   7   6      469.62      507.17     14.19 o
   1   7   6       78.76       74.03      7.74 o
   2   7   6        6.77        4.52      8.62 o
   3   7   6        6.68        9.15      3.57 o
   4   7   6        5.80        7.00      9.70 o
   5   7   6       17.76       13.25      1.75 o
   6   7   6        4.90        2.79      5.76 o
  -7   8   6        0.46        6.73      6.16 o
  -6   8   6       13.22        8.62      4.05 o
  -5   8   6       20.04       17.55      8.10 o
  -4   8   6        3.24        7.97      6.62 o
  -3   8   6        8.78        8.50      8.22 o
  -2   8   6       60.46       60.59      3.47 o
  -1   8   6        3.18       12.88      7.83 o
   0   8   6        4.75       13.93      8.61 o
   1   8   6       25.91       26.45      9.83 o
   2   8   6       31.68       28.68      1.64 o
   3   8   6       85.90       77.80      9.45 o
   4   8   6        1.40       -7.36      7.36 o
   5   8   6        9.95       10.38      5.90 o
   6   8   6       12.17       13.10      4.39 o
  -6   9   6        1.42       -4.50      5.56 o
  -5   9   6       10.38        9.79      3.72 o
  -4   9   6      132.95      121.50      3.17 o
  -3   9   6        3.63        3.02      7.83 o
  -2   9   6       17.13       12.63      7.79 o
  -1   9   6        1.87        6.04      8.70 o
   0   9   6       87.37       81.15      2.51 o
   1   9   6       11.36        5.86      8.69 o
   2   9   6       66.51       51.61      2.68 o
   3   9   6       45.97       36.51      4.23 o
   4   9   6       30.68       34.15      3.34 o
   5   9   6        0.65       -7.72     10.85 o
  -5  10   6       14.00        9.74      0.91 o
  -4  10   6       12.58        9.94      1.01 o
  -3  10   6        5.90       11.92      5.10 o
  -2  10   6       11.56       12.82      1.74 o
  -1  10   6       53.87       55.07      1.76 o
   0  10   6        4.03        6.64      6.87 o
   1  10   6       34.30       32.42      1.62 o
   2  10   6       14.68       11.31      6.63 o
   3  10   6        1.63        6.09      4.30 o
  -3  11   6       20.48       18.46      1.92 o
  -2  11   6        0.25        1.12      6.15 o
  -1  11   6        0.03        5.35      4.02 o
   0  11   6        2.88        2.10      3.54 o
   1  11   6        3.86       -4.51      5.17 o
 -10   1   7        3.35       -6.55      7.74 o
  -9   1   7        6.40        8.96      5.41 o
  -8   1   7       46.14       44.60     17.88 o
  -7   1   7      183.90      144.40      7.43 o
  -6   1   7       32.03       43.29      1.64 o
  -5   1   7      684.11      783.79     49.73 o
  -4   1   7      495.66      579.42     47.42 o
  -3   1   7      213.39      236.56     11.44 o
  -2   1   7     1608.46     1724.38     67.85 o
  -1   1   7     1209.25     1379.94     63.28 o
   0   1   7       61.21       51.88      2.20 o
   1   1   7       15.33        7.92     13.35 o
   2   1   7      432.72      436.67     22.49 o
   3   1   7      721.00      708.08     24.41 o
   4   1   7      143.74      145.01      3.69 o
   5   1   7       80.08       86.96      3.58 o
   6   1   7      164.45      157.43      4.20 o
   7   1   7       99.36       65.91      3.89 o
   8   1   7        1.85        5.34      5.01 o
 -10   2   7       14.09       16.38      1.21 o
  -9   2   7        0.06       -6.19      6.19 o
  -8   2   7       23.98       12.47      1.67 o
  -7   2   7       97.45       72.50      2.01 o
  -6   2   7      503.01      547.59     36.67 o
  -5   2   7      104.12      109.06     13.70 o
  -4   2   7        0.57       -6.80      8.41 o
  -3   2   7      287.50      261.48     45.97 o
  -2   2   7       94.31       81.97     12.06 o
  -1   2   7      777.65      845.36     88.44 o
   0   2   7        0.15       -6.79      8.03 o
   1   2   7       20.46       20.55      4.96 o
   2   2   7      987.60      971.38     33.25 o
   3   2   7      130.36      119.72     18.90 o
   4   2   7      112.09      144.28      4.57 o
   5   2   7       11.86        7.00      9.80 o
   6   2   7        0.14       -8.31      8.31 o
   7   2   7        1.58        0.64      9.96 o
   8   2   7       25.51       15.36      6.69 o
  -9   3   7       21.29       22.70      1.21 o
  -8   3   7       71.55       57.57     11.38 o
  -7   3   7       15.61        3.45      8.45 o
  -6   3   7       80.67       90.45      3.47 o
  -5   3   7      395.28      444.61     30.10 o
  -4   3   7      393.00      456.47     21.76 o
  -3   3   7        1.99        2.04      7.29 o
  -2   3   7        0.56        2.96      7.28 o
  -1   3   7       28.70       34.33      8.89 o
   0   3   7      523.30      556.52     50.41 o
   1   3   7      102.00      123.99      6.91 o
   2   3   7     1030.77      965.98     38.22 o
   3   3   7      157.66      147.79     18.31 o
   4   3   7       57.74       55.40      4.91 o
   5   3   7       39.66       35.25      3.02 o
   6   3   7       31.51       25.09      1.85 o
   7   3   7        4.12       -6.20      6.20 o
   8   3   7        0.52       -1.48      4.48 o
  -9   4   7        6.18       -4.46      7.60 o
  -8   4   7       10.51       11.35      1.41 o
  -7   4   7       28.19       33.11     11.03 o
  -6   4   7      312.49      295.95     42.54 o
  -5   4   7      302.12      353.72     20.28 o
  -4   4   7        1.63       -4.33     10.65 o
  -3   4   7      539.16      538.04     71.14 o
  -2   4   7      278.37      253.87     53.31 o
  -1   4   7       27.03       28.46      6.97 o
   0   4   7       50.46       47.96      7.84 o
   1   4   7     1037.49     1021.18     34.53 o
   2   4   7      215.27      246.90      6.34 o
   3   4   7        8.98        9.29      1.37 o
   4   4   7       12.75       13.55      3.45 o
   5   4   7       53.22       47.63      4.09 o
   6   4   7        0.18       -0.15      4.49 o
   7   4   7        4.78       -1.12      5.86 o
  -9   5   7        0.26        8.87      5.09 o
  -8   5   7        6.29        6.75      4.83 o
  -7   5   7       43.10       40.17     10.52 o
  -6   5   7      109.36      108.25     15.14 o
  -5   5   7       56.26       59.22      3.69 o
  -4   5   7      517.99      548.76     20.13 o
  -3   5   7       62.34       86.89      8.79 o
  -2   5   7        4.30        5.17     10.22 o
  -1   5   7        8.85       -5.60     15.89 o
   0   5   7        6.95       19.41      8.82 o
   1   5   7        1.96        1.32      9.09 o
   2   5   7        0.36       12.07      5.54 o
   3   5   7       48.11       47.40     12.86 o
   4   5   7        0.11        9.86      5.73 o
   5   5   7        5.22       -4.64     14.38 o
   6   5   7        3.52        1.21      1.47 o
   7   5   7        6.17        9.41      4.92 o
  -8   6   7        1.35       -9.15      9.15 o
  -7   6   7       18.45       21.88      6.18 o
  -6   6   7       53.16       60.68     10.76 o
  -5   6   7        6.92        7.13      4.54 o
  -4   6   7      212.67      191.59      6.67 o
  -3   6   7      246.35      270.75     18.30 o
  -2   6   7       16.66       23.49      1.78 o
  -1   6   7        2.16        9.26      5.93 o
   0   6   7       91.10       94.82     13.17 o
   1   6   7      420.25      379.60     73.45 o
   2   6   7       21.66       22.66      3.51 o
   3   6   7       25.82       25.21      9.01 o
   4   6   7      156.24      143.27     14.72 o
   5   6   7       76.14       65.66     11.43 o
   6   6   7        3.17       -0.33      6.42 o
  -8   7   7        0.03       -4.81      7.38 o
  -7   7   7        7.39       12.33      7.32 o
  -6   7   7       21.18       16.39      2.02 o
  -5   7   7        9.23       -4.34      8.27 o
  -4   7   7        3.46        5.64      1.85 o
  -3   7   7       31.66       37.29      7.17 o
  -2   7   7       82.86       85.52      2.19 o
  -1   7   7       13.38        4.92      8.65 o
   0   7   7      118.82       98.45      9.76 o
   1   7   7       46.15       43.99     15.04 o
   2   7   7       52.72       49.48      1.61 o
   3   7   7        3.08        4.64      6.49 o
   4   7   7       85.79       68.81     10.92 o
   5   7   7       50.64       45.80      3.32 o
   6   7   7        0.01        2.55      7.03 o
  -7   8   7        0.58        3.08      6.68 o
  -6   8   7       58.17       64.72      1.87 o
  -5   8   7       23.64       18.86      1.30 o
  -4   8   7       23.21       12.94      7.07 o
  -3   8   7      126.65      124.35      6.73 o
  -2   8   7       42.40       43.24      1.53 o
  -1   8   7       30.63       26.57      8.23 o
   0   8   7       54.63       54.86      4.56 o
   1   8   7        0.37        3.93      6.20 o
   2   8   7       61.33       53.75      1.41 o
   3   8   7        0.72        3.17      5.29 o
   4   8   7      101.70       91.99     16.94 o
   5   8   7       36.13       39.22      1.27 o
  -6   9   7       10.86        9.76      1.23 o
  -5   9   7       35.11       37.92      1.24 o
  -4   9   7       27.74       27.07      1.26 o
  -3   9   7       30.74       28.22      3.78 o
  -2   9   7        9.48        5.90      5.41 o
  -1   9   7        0.63       -3.73      6.67 o
   0   9   7        3.53       -5.54      7.31 o
   1   9   7        2.80        9.57      4.75 o
   2   9   7        2.37        3.54      5.47 o
   3   9   7       23.99       22.72      3.06 o
   4   9   7       50.80       53.71      1.85 o
  -4  10   7        0.29       -2.81      5.31 o
  -3  10   7       13.76       13.34      1.88 o
  -2  10   7       15.50       13.21      1.45 o
  -1  10   7        0.76       -1.18      6.24 o
   0  10   7       20.92       21.62      1.57 o
   1  10   7       12.62       14.37      1.37 o
   2  10   7        1.30        2.94      2.03 o
  -8   0   8        0.78       -8.67      8.67 o
  -7   0   8       31.21       27.47      2.83 o
  -6   0   8      104.00      116.42      4.42 o
  -5   0   8      450.17      489.61     19.90 o
  -4   0   8      198.52      236.47      8.45 o
  -3   0   8      394.36      408.31     14.71 o
  -2   0   8      193.63      247.08      8.76 o
  -1   0   8      119.42      139.07      4.64 o
   0   0   8      599.63      565.11     19.33 o
   1   0   8       83.85       87.09      3.17 o
   2   0   8      138.57      139.76      6.14 o
   3   0   8      898.39      970.04     32.30 o
   5   0   8       67.57       69.59      2.44 o
   6   0   8       27.09       22.47      1.87 o
   7   0   8       24.41       30.07      1.69 o
  -9   1   8        1.36        0.00      7.97 o
  -8   1   8       16.75        5.51      5.99 o
  -7   1   8       12.20       13.19      3.25 o
  -6   1   8      120.76      147.29      2.83 o
  -5   1   8       10.02        6.82      7.55 o
  -4   1   8        8.64        4.85      2.51 o
  -3   1   8        1.64       -1.86     12.44 o
  -2   1   8        0.33       -8.92      8.92 o
  -1   1   8      147.76      142.04     10.57 o
   0   1   8       23.39       14.10      8.05 o
   1   1   8       81.28       79.65      1.88 o
   2   1   8       30.54       23.69      1.86 o
   3   1   8        0.47       -6.96      8.89 o
   4   1   8        0.97       10.31      6.33 o
   5   1   8        8.65        9.42      1.33 o
   6   1   8        5.77        3.43      2.40 o
   7   1   8        6.04        2.57      9.04 o
  -9   2   8        1.31       -0.73      2.64 o
  -8   2   8        9.35        8.17      3.15 o
  -7   2   8        7.84        8.16      8.94 o
  -6   2   8       47.93       34.33      2.50 o
  -5   2   8        3.78        1.41      8.08 o
  -4   2   8      570.38      554.50     97.17 o
  -3   2   8      905.53      866.46    128.65 o
  -2   2   8       59.61       72.21      6.68 o
  -1   2   8      288.95      293.40      7.53 o
   0   2   8      506.50      450.41     29.97 o
   1   2   8       86.66       92.70      3.32 o
   2   2   8       40.76       46.31      3.74 o
   3   2   8      146.37      160.56      7.65 o
   4   2   8      487.95      457.53     53.43 o
   5   2   8       39.71       14.44     10.50 o
   6   2   8        1.56        0.26      7.40 o
   7   2   8       88.50      101.97      2.43 o
  -9   3   8        2.81        3.33      1.15 o
  -8   3   8       20.54       10.67      5.33 o
  -7   3   8        3.38        5.64      9.13 o
  -6   3   8        5.17      -10.76     14.52 o
  -5   3   8       14.88        1.99      9.77 o
  -4   3   8        9.81      -10.44     10.44 o
  -3   3   8       39.73       48.65      9.91 o
  -2   3   8       28.80       28.99      4.72 o
  -1   3   8       34.80       25.78      9.64 o
   0   3   8        8.94        2.32      8.92 o
   1   3   8      216.06      205.39      6.20 o
   2   3   8       16.73       16.91      2.12 o
   3   3   8        2.29        3.36      7.13 o
   4   3   8       24.19       19.13      8.55 o
   5   3   8       44.08       39.18      3.38 o
   6   3   8        7.82       -0.57      6.67 o
   7   3   8        3.46        4.33      5.54 o
  -9   4   8        0.27        3.30      6.34 o
  -8   4   8       14.88       19.53      6.30 o
  -7   4   8       10.20        5.87      5.99 o
  -6   4   8       54.31       53.21     11.34 o
  -5   4   8      250.43      265.36     28.39 o
  -4   4   8        0.40       -6.22      9.37 o
  -3   4   8      220.48      232.71     20.83 o
  -2   4   8        2.11        2.06     10.17 o
  -1   4   8      116.89      104.82     24.35 o
   0   4   8      163.85      161.02     20.46 o
   1   4   8       10.12       10.12      8.45 o
   2   4   8       26.54       36.51      6.61 o
   3   4   8       11.54       12.16      8.31 o
   4   4   8       10.09        6.08      8.61 o
   5   4   8       10.07        6.15      4.80 o
   6   4   8       30.64       22.62      1.14 o
   7   4   8       23.52       19.41      4.06 o
  -8   5   8        1.74       -0.64      5.26 o
  -7   5   8        1.41        3.85      6.71 o
  -6   5   8        1.04       -7.95      7.95 o
  -5   5   8        2.61       -2.46     11.96 o
  -4   5   8      107.77       98.10      3.14 o
  -3   5   8      173.03      182.72     13.59 o
  -2   5   8      327.70      338.75     45.68 o
  -1   5   8      277.30      281.87     38.89 o
   0   5   8        8.10        9.61      7.89 o
   1   5   8       26.51       23.25      4.57 o
   2   5   8        6.35       -4.62      9.33 o
   3   5   8       25.82       24.66      4.83 o
   4   5   8       11.22        9.19      2.79 o
   5   5   8      106.57       92.06      7.86 o
   6   5   8       83.86       91.30      4.02 o
  -8   6   8        9.39        2.09      7.62 o
  -7   6   8       38.67       35.78      9.35 o
  -6   6   8        1.37        5.52      5.25 o
  -5   6   8        1.79       -2.16      7.15 o
  -4   6   8      116.58      104.07      2.93 o
  -3   6   8        1.75       -9.90     11.26 o
  -2   6   8      142.24      130.87     13.98 o
  -1   6   8        0.96       -4.26      8.14 o
   0   6   8       25.75        8.35      9.67 o
   1   6   8      117.42      127.08     11.02 o
   2   6   8        0.46        2.30      8.25 o
   3   6   8        0.05        4.36      7.15 o
   4   6   8        0.27        3.51      4.75 o
   5   6   8        0.73        1.40      5.97 o
   6   6   8       39.82       44.61      1.91 o
  -7   7   8        4.48       12.49      7.22 o
  -6   7   8       15.92       13.76      8.16 o
  -5   7   8       45.28       43.24      8.11 o
  -4   7   8       37.26       38.02      1.42 o
  -3   7   8       15.26       16.05      1.63 o
  -2   7   8      419.63      383.95     13.41 o
  -1   7   8      228.29      231.84      5.76 o
   0   7   8       48.64       48.61      5.34 o
   1   7   8       47.02       41.77      2.86 o
   2   7   8      100.14       91.79      7.13 o
   3   7   8       27.69       23.01      6.54 o
   4   7   8        0.02        7.58      5.02 o
   5   7   8       49.40       56.81      2.42 o
  -6   8   8        8.02        6.15      5.87 o
  -5   8   8        0.12       -5.38      6.31 o
  -4   8   8        0.08       -2.93      6.01 o
  -3   8   8        6.70        8.70      5.79 o
  -2   8   8       43.38       37.58      1.40 o
  -1   8   8        9.66        9.58      1.30 o
   0   8   8       23.99       18.75      5.15 o
   1   8   8        1.71        7.10      5.34 o
   2   8   8        0.93        7.36      4.86 o
   3   8   8        1.08        2.37      5.80 o
   4   8   8        0.70        3.40      4.99 o
  -5   9   8       10.92       13.28      0.91 o
  -4   9   8        6.90        9.16      4.64 o
  -3   9   8        3.87       -0.68     10.30 o
  -2   9   8       14.87       13.94      1.61 o
  -1   9   8       87.58       77.71      5.14 o
   0   9   8        5.23        5.32      5.66 o
   1   9   8       19.80       17.64      1.97 o
   2   9   8       92.81       91.55     10.05 o
   3   9   8       14.48       15.85      4.01 o
  -3  10   8        6.90        3.30      8.36 o
  -2  10   8        2.09       -7.81      9.29 o
  -1  10   8        0.60        6.72      4.80 o
   0  10   8        1.86        2.36      4.70 o
   1  10   8        5.02        2.42      1.73 o
  -8   1   9        1.71        6.61      7.85 o
  -7   1   9      130.18      108.89      5.31 o
  -6   1   9       33.92       24.01      2.19 o
  -5   1   9      176.35      185.54     19.32 o
  -4   1   9        2.20        2.74      7.69 o
  -3   1   9      114.97      128.54      4.61 o
  -2   1   9      116.43      139.17     10.27 o
  -1   1   9      223.33      268.35      7.63 o
   0   1   9       36.57       39.60      9.32 o
   1   1   9      197.89      188.04     11.02 o
   2   1   9       73.28       76.76      7.22 o
   3   1   9       17.77       18.32      2.29 o
   4   1   9        4.15        6.82      6.70 o
   5   1   9       42.14       32.80      1.30 o
   6   1   9       40.88       24.59      1.25 o
   7   1   9        0.15        1.29      4.78 o
  -9   2   9        9.16       -7.35      8.61 o
  -8   2   9        9.39        7.81      1.44 o
  -7   2   9        3.30        9.58      4.97 o
  -6   2   9      118.63       97.13      2.34 o
  -5   2   9      144.77      112.31      4.56 o
  -4   2   9       12.08       11.48      3.96 o
  -3   2   9      197.20      201.78     15.41 o
  -2   2   9       14.98       12.72      9.49 o
  -1   2   9       13.76       13.42      9.64 o
   0   2   9      401.40      433.67     12.84 o
   1   2   9       24.93       30.92      1.59 o
   2   2   9        6.89        1.46      9.50 o
   3   2   9       13.17       20.68      3.37 o
   4   2   9       28.82       28.60      1.43 o
   5   2   9        4.59       -3.59     12.51 o
   6   2   9        9.71        2.37      6.10 o
  -9   3   9       10.48        3.72      7.38 o
  -8   3   9        6.20        8.58      1.05 o
  -7   3   9       63.16       28.64      3.81 o
  -6   3   9      106.44       92.40      3.24 o
  -5   3   9       71.27       66.25      2.31 o
  -4   3   9        0.49        0.42      7.06 o
  -3   3   9       71.02       65.93      3.94 o
  -2   3   9       70.04       73.59     11.28 o
  -1   3   9       61.31       55.63      6.61 o
   0   3   9       14.81       14.77      1.92 o
   1   3   9       77.68       80.98      2.38 o
   2   3   9      302.58      270.53     40.94 o
   3   3   9        0.02       10.06      5.68 o
   4   3   9       51.54       49.32      2.90 o
   5   3   9       22.01        2.10      8.05 o
   6   3   9        3.20        6.67      5.24 o
  -8   4   9       30.89       33.89      3.18 o
  -7   4   9       90.91       60.54     13.35 o
  -6   4   9        0.49       -7.27      7.58 o
  -5   4   9       74.22       65.53      7.84 o
  -4   4   9        2.97       -2.05     16.90 o
  -3   4   9       66.07       65.34      6.53 o
  -2   4   9       44.61       47.72      5.40 o
  -1   4   9      113.84      108.64     19.08 o
   0   4   9       70.97       86.47      7.43 o
   1   4   9       74.16       70.17      2.15 o
   2   4   9        2.44       -5.89      9.42 o
   3   4   9       81.47       67.76      7.25 o
   4   4   9        2.20        3.35      5.52 o
   5   4   9        3.96        6.78      5.30 o
   6   4   9       50.79       47.58      1.34 o
  -8   5   9        0.52       -7.43      7.43 o
  -7   5   9        1.90        0.90      1.57 o
  -6   5   9       36.45       34.55     10.46 o
  -5   5   9        6.96        7.61      4.07 o
  -4   5   9      144.02      163.22      7.41 o
  -3   5   9       25.85       25.96      9.59 o
  -2   5   9        1.96        0.29      8.76 o
  -1   5   9       27.30       30.62      6.85 o
   0   5   9       53.85       62.42      3.29 o
   1   5   9      141.50      121.49      2.96 o
   2   5   9        6.43       -2.32     10.12 o
   3   5   9       13.68       11.53      6.76 o
   4   5   9       56.76       41.71      2.02 o
   5   5   9       25.07       28.98      7.52 o
  -7   6   9       33.19       40.49      2.15 o
  -6   6   9        8.45        4.79      6.17 o
  -5   6   9       60.86       62.52     25.21 o
  -4   6   9        7.01        2.12     18.33 o
  -3   6   9       42.65       40.25      1.77 o
  -2   6   9       45.46       43.09      4.60 o
  -1   6   9       64.18       59.72      5.41 o
   0   6   9       95.62       91.33      7.23 o
   1   6   9       51.32       51.37     13.81 o
   2   6   9        9.54        7.75      1.72 o
   3   6   9       91.17       67.61     12.86 o
   4   6   9        8.60        9.65      3.19 o
   5   6   9        0.16       -4.82      7.94 o
  -6   7   9        7.03        5.75      8.06 o
  -5   7   9        2.01       -5.90      6.14 o
  -4   7   9        3.77       -1.98      6.67 o
  -3   7   9       14.57        6.42      6.74 o
  -2   7   9       13.36        3.18     10.34 o
  -1   7   9       10.47        7.62      6.28 o
   0   7   9        6.09        1.99      7.05 o
   1   7   9       26.30       21.72      1.94 o
   2   7   9       12.82        9.08      6.64 o
   3   7   9       23.44       25.87      2.47 o
   4   7   9        0.62       -0.59      5.26 o
  -5   8   9       35.70       43.21      1.17 o
  -4   8   9       58.29       58.43      5.02 o
  -3   8   9        4.42        1.75      4.92 o
  -2   8   9        4.30        7.00      4.79 o
  -1   8   9       38.75       40.38      1.30 o
   0   8   9       95.50       82.58      6.00 o
   1   8   9        0.01        3.55      9.06 o
   2   8   9       38.33       38.13      1.76 o
   3   8   9       20.85       20.40     11.09 o
  -4   9   9        1.56        8.53      4.11 o
  -3   9   9        3.34        3.72      8.97 o
  -2   9   9        2.72        0.39      5.85 o
  -1   9   9        0.01       -0.89      4.98 o
   0   9   9       32.20       26.82      5.66 o
   1   9   9        5.56        4.40      4.65 o
   2   9   9        0.70       -1.15      1.15 o
  -7   0  10       12.56       -5.38     10.51 o
  -6   0  10      252.39      227.03      7.36 o
  -5   0  10      689.34      558.89     21.55 o
  -4   0  10      137.73      133.39      6.31 o
  -3   0  10       51.29       25.31     15.98 o
  -2   0  10       98.95      115.25      3.90 o
  -1   0  10        8.07       -0.81     14.49 o
   0   0  10       61.55       53.80      3.88 o
   1   0  10       11.83       14.13      2.15 o
   2   0  10      338.45      282.65      9.70 o
   3   0  10      374.87      341.13     12.81 o
   4   0  10        2.22        8.65      9.51 o
   6   0  10       13.59       13.03      7.83 o
  -8   1  10        2.54        9.75      5.73 o
  -7   1  10       10.06        4.23      3.82 o
  -6   1  10       11.54        8.70      8.26 o
  -5   1  10       95.91       64.32      6.65 o
  -4   1  10       24.70        9.96     14.32 o
  -3   1  10       53.22       61.84      2.14 o
  -2   1  10       11.92       10.23      9.44 o
  -1   1  10      110.08      134.21      4.59 o
   0   1  10        2.21        8.01      8.92 o
   1   1  10       20.95       17.35      7.61 o
   2   1  10      110.24      100.00      3.31 o
   3   1  10        8.23        6.51      7.56 o
   4   1  10       31.40       24.91     10.94 o
   5   1  10        8.43       -4.16      6.57 o
   6   1  10        0.80       -1.83      7.48 o
  -8   2  10       14.20       18.19      1.43 o
  -7   2  10        3.18       -1.02      1.69 o
  -6   2  10       95.73       47.46      1.48 o
  -5   2  10      326.27      263.12     38.51 o
  -4   2  10        7.98        5.28      9.46 o
  -3   2  10       97.89       89.28      8.03 o
  -2   2  10       48.44       54.59     13.85 o
  -1   2  10        1.74       -5.53      9.44 o
   0   2  10       11.98       12.87      9.08 o
   1   2  10       55.20       50.33      8.60 o
   2   2  10      223.74      194.88     18.20 o
   3   2  10       18.21       14.35      1.70 o
   4   2  10        3.75       -3.24     13.14 o
   5   2  10       24.49       26.46      1.22 o
   6   2  10        4.86        0.52      5.11 o
  -8   3  10       24.58       33.37      1.49 o
  -7   3  10       40.23       12.18      7.65 o
  -6   3  10        4.95       13.96      6.00 o
  -5   3  10        2.81        3.73      5.61 o
  -4   3  10      157.61      159.24      4.96 o
  -3   3  10      217.69      212.16     18.37 o
  -2   3  10      145.44      120.41     15.33 o
  -1   3  10      202.92      179.22     19.56 o
   0   3  10       37.04       43.20      1.86 o
   1   3  10      129.39      116.38      2.25 o
   2   3  10       59.24       52.15      4.98 o
   3   3  10       15.85       11.09      7.13 o
   4   3  10      104.64       69.68      7.24 o
   5   3  10       49.96       54.26      2.39 o
  -8   4  10        0.82        1.88      1.17 o
  -7   4  10        1.21        0.02      5.71 o
  -6   4  10        4.88        4.57      2.50 o
  -5   4  10       27.42       25.74      6.89 o
  -4   4  10        2.91        3.91      2.35 o
  -3   4  10      212.63      194.68      5.83 o
  -2   4  10      138.76      127.11     16.08 o
  -1   4  10       34.81       32.19      4.16 o
   0   4  10       33.65       29.48      3.35 o
   1   4  10       66.01       74.45      2.13 o
   2   4  10       12.55       13.33      7.15 o
   3   4  10        0.90       -7.69      7.69 o
   4   4  10        5.42        2.61      2.12 o
   5   4  10       16.23       21.07      0.99 o
  -7   5  10        9.43       -1.64      8.56 o
  -6   5  10       11.05       10.67      7.90 o
  -5   5  10        0.17        2.97      5.82 o
  -4   5  10       67.21       62.52      8.05 o
  -3   5  10      135.44      136.07      7.03 o
  -2   5  10        3.45        0.81      9.24 o
  -1   5  10        0.87        0.72      6.87 o
   0   5  10      135.82      135.88     12.16 o
   1   5  10       83.36       84.42      6.66 o
   2   5  10        5.28        1.78      7.32 o
   3   5  10       34.42       25.67     11.35 o
   4   5  10       26.05       29.41      1.47 o
   5   5  10       34.91       39.88      2.10 o
  -6   6  10        1.13        1.48      6.64 o
  -5   6  10        2.63        1.36      8.48 o
  -4   6  10        3.74        9.37      5.35 o
  -3   6  10       27.99       20.92      2.70 o
  -2   6  10       65.70       53.67      2.98 o
  -1   6  10        0.27       -5.92      6.60 o
   0   6  10       28.94       11.01      8.33 o
   1   6  10       11.89       11.98      5.82 o
   2   6  10        6.18        1.48      9.01 o
   3   6  10        3.15        5.00      5.43 o
   4   6  10       11.24        4.41      5.42 o
  -6   7  10       27.06       35.17      1.37 o
  -5   7  10        2.19       -0.14      5.54 o
  -4   7  10       84.85       93.43      3.13 o
  -3   7  10        9.07        5.48      8.19 o
  -2   7  10       10.79        7.31      6.01 o
  -1   7  10       44.60       41.38      1.30 o
   0   7  10        0.70        3.68      5.02 o
   1   7  10        0.45       -5.73      6.73 o
   2   7  10        0.00        5.04      4.51 o
   3   7  10        6.50       -5.71      5.71 o
  -4   8  10        3.08        3.21      1.89 o
  -3   8  10        3.51        5.62      4.38 o
  -2   8  10        0.02       -5.32      5.32 o
  -1   8  10       38.82       35.85      3.85 o
   0   8  10       24.96       24.45      2.12 o
   1   8  10        2.22        4.18      4.55 o
   2   8  10       27.39       28.33     10.89 o
  -8   1  11       35.92       42.67      1.62 o
  -7   1  11        4.79       -4.38     10.12 o
  -6   1  11       13.32       12.02      5.84 o
  -5   1  11       41.80       33.58      1.37 o
  -4   1  11       32.42       32.81      4.37 o
  -3   1  11       18.06       14.86      2.35 o
  -2   1  11      156.85      134.12      3.91 o
  -1   1  11      287.80      260.16      6.79 o
   0   1  11       67.51       50.67      1.64 o
   1   1  11       23.89       22.19      1.89 o
   2   1  11      196.30      150.45      5.43 o
   3   1  11       71.83       54.09      1.39 o
   4   1  11       18.02       14.76      1.63 o
   5   1  11       20.01       22.62      5.13 o
  -7   2  11        1.61       11.61      6.89 o
  -6   2  11       29.38       11.97      6.64 o
  -5   2  11       17.52       12.47      6.11 o
  -4   2  11       43.96       38.63      3.13 o
  -3   2  11       35.71       30.53      1.64 o
  -2   2  11      192.91      168.97      8.00 o
  -1   2  11      169.22      145.84      2.84 o
   0   2  11        4.33        9.36      8.07 o
   1   2  11       95.81       83.20      1.99 o
   2   2  11        1.13        0.83      6.75 o
   3   2  11       48.00       35.59      2.43 o
   4   2  11        9.76        5.88      6.52 o
   5   2  11       25.19       25.22      1.04 o
  -7   3  11        0.87        5.57      6.47 o
  -6   3  11        2.41        8.75      3.87 o
  -5   3  11       19.25       16.94      1.53 o
  -4   3  11      234.81      175.52     21.78 o
  -3   3  11      148.05      122.01      4.05 o
  -2   3  11       77.78       65.19      3.73 o
  -1   3  11      280.60      253.15     16.31 o
   0   3  11       30.59       25.29      1.54 o
   1   3  11       37.08       33.17      2.85 o
   2   3  11       18.51       22.49     13.03 o
   3   3  11       37.11       25.84      1.72 o
   4   3  11       16.04       19.91      1.05 o
  -7   4  11        1.13       -6.70      6.70 o
  -6   4  11       32.14       41.65      1.60 o
  -5   4  11        0.73        1.68      7.28 o
  -4   4  11       54.27       62.44     14.66 o
  -3   4  11       91.26       82.30     15.47 o
  -2   4  11       79.08       71.24      2.97 o
  -1   4  11        8.40       -0.77      7.24 o
   0   4  11        5.23       -6.01      8.00 o
   1   4  11        9.85        2.37      8.96 o
   2   4  11        0.95        2.60      5.27 o
   3   4  11        0.84        2.39      1.46 o
   4   4  11       19.22       23.29      2.30 o
  -6   5  11        4.15        7.85      6.26 o
  -5   5  11        6.02        5.95      5.67 o
  -4   5  11       22.56       33.09     13.41 o
  -3   5  11       19.01       22.76      3.50 o
  -2   5  11        9.54        6.59      6.00 o
  -1   5  11        4.53       10.44      5.41 o
   0   5  11        6.99        8.63      5.59 o
   1   5  11        0.62       -6.50      6.50 o
   2   5  11        1.60        1.12      2.91 o
   3   5  11        0.26       -6.44      8.99 o
  -5   6  11       12.12       19.42      0.95 o
  -4   6  11        0.02       -1.40      6.31 o
  -3   6  11       92.78       95.86      9.75 o
  -2   6  11      101.20       97.68      2.54 o
  -1   6  11        0.97       -2.90      7.88 o
   0   6  11       73.79       65.09     11.38 o
   1   6  11       76.53       85.39      3.24 o
   2   6  11        8.27        2.82      5.62 o
   3   6  11        1.96        2.30      6.11 o
  -4   7  11        0.03        2.89      8.80 o
  -3   7  11        1.36        0.37      5.01 o
  -2   7  11        8.07        4.12      6.00 o
  -1   7  11        4.92        3.14      3.99 o
   0   7  11       21.17       26.30      1.06 o
   1   7  11        1.83        2.76      5.33 o
  -7   0  12       26.40       29.58      1.30 o
  -6   0  12       20.58       24.84      1.52 o
  -5   0  12       12.40       14.88      1.52 o
  -4   0  12       22.30       24.30      1.66 o
  -3   0  12       59.41       69.28      2.04 o
  -2   0  12       12.52        7.35      8.72 o
  -1   0  12       44.44       59.44      2.07 o
   0   0  12      415.17      479.60     19.33 o
   1   0  12      186.05      215.29      8.22 o
   2   0  12        8.07       10.10      1.54 o
   3   0  12        1.77        6.06      8.22 o
   4   0  12       18.14       21.10      1.25 o
  -7   1  12        3.76       10.66      5.43 o
  -6   1  12       17.53       24.53      5.78 o
  -5   1  12        1.30       -2.13      5.74 o
  -4   1  12       31.70       34.09      7.72 o
  -3   1  12        1.65       -5.92      9.52 o
  -2   1  12        1.53        0.02      6.89 o
  -1   1  12       23.15       27.29      1.25 o
   0   1  12       17.11       21.53      5.86 o
   1   1  12        1.64       -7.29      7.29 o
   2   1  12        5.79        9.02      1.66 o
   3   1  12        0.73       -3.73      5.47 o
   4   1  12        0.06       -1.77      4.79 o
  -7   2  12       80.76      100.25      4.36 o
  -6   2  12       15.67       21.99      4.48 o
  -5   2  12        9.24        9.40      3.66 o
  -4   2  12        2.21        7.65      4.93 o
  -3   2  12        0.52        5.31      5.23 o
  -2   2  12       18.54       26.58      1.22 o
  -1   2  12        3.31        7.51      5.57 o
   0   2  12      105.87      115.07      3.17 o
   1   2  12      134.36      150.71      4.50 o
   2   2  12       14.24       14.30      1.11 o
   3   2  12       27.78       30.20      1.20 o
  -6   3  12        0.07        4.81      5.66 o
  -5   3  12        0.21        2.18      4.87 o
  -4   3  12       56.10       56.38      1.52 o
  -3   3  12       10.24       10.86      1.11 o
  -2   3  12        0.74        3.20      4.75 o
  -1   3  12        0.59        4.27      8.91 o
   0   3  12        0.16        1.00      5.70 o
   1   3  12        1.44        5.57      5.30 o
   2   3  12        6.09        2.95      5.85 o
   3   3  12        0.08        6.27      4.21 o
  -6   4  12       20.48       11.67      7.21 o
  -5   4  12       24.80       32.04      6.58 o
  -4   4  12        8.15        8.61      4.73 o
  -3   4  12        2.80        0.16      6.22 o
  -2   4  12       36.51       40.75      2.91 o
  -1   4  12        1.03       -1.10      7.46 o
   0   4  12        5.57       11.63      1.39 o
   1   4  12       19.10       21.06      1.11 o
   2   4  12        0.08       -4.02      5.19 o
   3   4  12       45.34       51.59      4.48 o
  -5   5  12        4.14        1.63      4.73 o
  -4   5  12        3.85        1.84      8.75 o
  -3   5  12        0.69       -2.68      5.02 o
  -2   5  12       30.18       39.16      3.90 o
  -1   5  12       35.50       42.31      3.13 o
   0   5  12       23.69       28.88      1.79 o
   1   5  12        1.06       -2.79      9.20 o
   2   5  12       24.98       27.85      2.43 o
  -4   6  12       18.33       17.12      3.34 o
  -3   6  12       26.68       32.17      1.21 o
  -2   6  12        4.70        6.57      1.31 o
  -1   6  12        0.09        5.02      4.46 o
   0   6  12        4.96        8.97      4.52 o
   1   6  12        0.41        1.16      4.16 o
  -5   1  13       44.50       59.39      1.70 o
  -4   1  13        3.04       -5.49     13.80 o
  -3   1  13       54.54       63.63      1.96 o
  -2   1  13       42.57       53.25      1.63 o
  -1   1  13       11.48       15.36      1.08 o
   0   1  13        0.45       -2.36      5.56 o
   1   1  13        0.65        4.43      4.69 o
   2   1  13       94.47      106.88      2.96 o
  -5   2  13       26.27       31.62      1.62 o
  -4   2  13        1.67        2.74      1.24 o
  -3   2  13        2.38       -1.59      6.05 o
  -2   2  13        2.91        6.48      5.70 o
  -1   2  13       13.10       17.05      3.01 o
   0   2  13        9.36       10.72      3.66 o
   1   2  13       11.34       12.78      1.08 o
   2   2  13        0.11        4.44      3.94 o
  -5   3  13       34.91       36.60      1.19 o
  -4   3  13        0.94        0.67      5.23 o
  -3   3  13       43.70       46.03      1.57 o
  -2   3  13        0.48       -4.95      5.15 o
  -1   3  13        9.58       10.82      0.97 o
   0   3  13       11.17       10.27      5.30 o
   1   3  13       41.23       53.21      1.49 o
  -4   4  13       26.07       35.92      1.57 o
  -3   4  13       14.37       17.26      3.98 o
  -2   4  13        5.53       -6.08     13.46 o
  -1   4  13        5.94        4.98      1.28 o
   0   4  13       35.72       46.48      1.54 o
   1   4  13        0.86       -5.52      5.52 o
  -2   5  13        0.28        3.00      4.20 o
  -1   5  13        5.43        8.58      1.22 o
  -3   0  14        0.03        0.95      5.59 o
  -2   0  14       46.21       59.48      2.32 o
  -1   0  14       52.15       57.54      2.65 o
   0   0  14        0.04       10.96      5.70 o
  -3   1  14        0.11       -3.18      4.35 o
  -2   1  14        3.30       -1.28      4.83 o
  -1   1  14        3.09        1.87      1.39 o
  -2   2  14       53.93       72.60      5.30 o
  -1   2  14       62.27       73.91      3.02 o
 
